# Supplementary material for: Cryogenic Ion Vibrational Predissociation (CIVP) Spectroscopy of Aryl Cobinamides in the Gas Phase: How Good Are the Calculations for Vitamin B12 Derivatives?
Source: J Am Chem Soc. 2023 Sep 1;145(36):19561–70. doi: 10.1021/jacs.3c03001 (PMC10510309; doi:10.1021/jacs.3c03001)
Supplement: Supplementary file 2 — ja3c03001_si_002.zip [file ja3c03001_si_002.zip]

Archive with 24 entries (20 files):
- SI/CIVP spectra/
- SI/CIVP spectra/alpha@n2.txt
- SI/CIVP spectra/alpha-d14@n2.txt
- SI/CIVP spectra/alpha-d14Q.txt
- SI/CIVP spectra/beta_n2.txt
- SI/CIVP spectra/beta-d14@n2.txt
- SI/CIVP spectra/beta-d14Q.txt
- SI/xyz structures/
- SI/xyz structures/bp86/
- SI/xyz structures/bp86/alpha-etphcbi.xyz
- SI/xyz structures/bp86/alpha-phcbi.xyz
- SI/xyz structures/bp86/beta-etphcbi.xyz
- SI/xyz structures/bp86/beta-phcbi.xyz
- SI/xyz structures/bp86/Cbi.xyz
- SI/xyz structures/bp86/etph.xyz
- SI/xyz structures/bp86/ph.xyz
- SI/xyz structures/bp86-d3/
- SI/xyz structures/bp86-d3/alpha-etphcbi.xyz
- SI/xyz structures/bp86-d3/alpha-phcbi.xyz
- SI/xyz structures/bp86-d3/beta-etphcbi.xyz
- SI/xyz structures/bp86-d3/beta-phcbi.xyz
- SI/xyz structures/bp86-d3/cbi.xyz
- SI/xyz structures/bp86-d3/etph.xyz
- SI/xyz structures/bp86-d3/ph.xyz
