# Supplementary material for: Cryogenic Ion Vibrational Predissociation (CIVP) Spectroscopy of Aryl Cobinamides in the Gas Phase: How Good Are the Calculations for Vitamin B12 Derivatives?
Source: J Am Chem Soc. 2023 Sep 1;145(36):19561–70. doi: 10.1021/jacs.3c03001 (PMC10510309; doi:10.1021/jacs.3c03001)
Supplement: Supplementary file 2 — ja3c03001_si_002.zip [file ja3c03001_si_002.zip › SI/CIVP spectra/alpha@n2.txt]

3645.976787	0.932673
3643.794268	1.654611
3641.518047	2.285386
3639.236883	61.899236
3636.955003	0.47789
3634.649396	1.002243
3632.353672	0.735666
3630.066981	1.345045
3627.73194	1.236113
3625.468866	1.088045
3623.156148	0.763338
3620.874278	0.890549
3618.546654	0.551181
3616.253102	0.880914
3613.952534	1.164641
3611.642211	0.733292
3609.35098	2.48266
3607.042359	2.147056
3604.73185	1.022637
3602.405977	1.587113
3600.116561	0.210774
3597.813585	1.726344
3595.506629	0.80905
3593.218967	0.945217
3590.911522	0.49736
3588.604807	1.580484
3586.291297	0.765272
3583.986742	0.715413
3581.693201	0.961838
3579.383884	0.51609
3577.07828	6.425506
3574.754844	0.65412
3572.436903	0.321191
3570.11021	0.733152
3567.798884	0.858574
3565.466142	0.605803
3563.161086	1.264126
3560.82009	31.656948
3558.510538	8.041985
3556.17537	1.05327
3553.87424	1.041391
3551.526223	2.907998
3549.204503	3.418845
3546.891289	49.65826
3544.574417	68.153263
3542.225524	10.589834
3539.912972	24.111045
3537.585281	111.888705
3535.256466	93.749518
3532.942115	51.792755
3530.635743	8.300122
3528.325422	5.643913
3526.007714	4.675845
3523.654291	2.896252
3521.354556	4.132239
3519.014351	7.294187
3516.687917	47.153112
3514.348434	89.127353
3512.014975	21.77184
3509.658004	6.206724
3507.338334	7.923428
3504.910008	3.552212
3502.641339	8.512703
3500.286025	22.371846
3497.971808	44.15082
3495.613433	8.068731
3493.284427	4.200226
3490.936789	1.518594
3488.570212	1.337278
3486.222636	1.516913
3483.865102	0.939087
3481.517628	1.074762
3479.178804	1.004681
3476.837246	0.965877
3474.506717	0.982374
3472.18516	0.906823
3469.848021	0.967137
3467.52924	1.347265
3465.192517	1.393936
3462.844835	1.573118
3460.492158	1.778615
3458.139657	1.601238
3455.784426	1.381024
3453.437915	1.250248
3451.084431	1.651106
3448.73209	1.194242
3446.375704	1.14829
3444.027606	2.437623
3441.665327	21.224187
3439.305247	14.586828
3436.944603	6.902189
3434.588157	10.589515
3432.237078	27.946744
3429.882929	11.387523
3427.506097	1.905168
3425.139294	1.825475
3422.763444	1.241879
3420.404062	1.5065
3418.044261	1.133691
3415.675231	1.260171
3413.315352	1.28809
3410.966788	1.385921
3408.603503	0.980899
3406.251338	1.520278
3403.903118	2.215588
3401.53032	5.037989
3399.18346	9.971699
3396.808498	8.55479
3394.44478	14.718841
3392.070296	14.862868
3389.709269	13.843227
3387.342413	13.163696
3384.96136	14.859372
3382.579122	13.733115
3380.211433	16.846175
3377.832372	13.730755
3375.46756	16.438313
3373.091661	18.92836
3370.690543	17.678624
3368.318092	18.596563
3365.924708	22.116889
3363.542138	18.327019
3361.165542	16.287623
3358.7795	16.255353
3356.399962	21.689082
3354.010588	23.924747
3351.648794	23.197937
3349.258546	23.09491
3346.910754	31.711191
3344.522857	22.576404
3342.166584	30.807266
3339.778476	29.322634
3337.383827	34.975294
3334.993491	26.656407
3332.592728	41.439631
3330.200899	34.648301
3327.818029	28.393443
3325.435448	32.63888
3323.035088	40.338927
3320.650194	29.790112
3318.2393	28.010705
3315.860603	23.014451
3313.475104	30.660775
3311.068503	23.737099
3308.686129	19.842121
3306.269234	13.036828
3303.857616	2.000157
3301.470707	1.693917
3299.066331	5.145173
3296.679434	1.869791
3294.268371	3.076397
3291.86131	0.388017
3289.471574	2.560996
3287.068234	2.256786
3284.688596	1.812911
3282.300789	3.705639
3279.873825	3.236114
3277.477017	0.892891
3275.072102	1.33834
3272.68041	1.044494
3270.257662	0.684875
3267.846248	1.366909
3265.416992	0.770499
3263.018902	0.911793
3260.604196	1.368792
3258.200757	0.699844
3255.791591	1.014056
3253.353819	0.663471
3250.946665	1.018598
3248.525787	1.084344
3246.10437	1.040601
3243.700494	1.212766
3241.266418	0.459197
3238.842029	1.150131
3236.410072	1.11842
3233.98929	1.166283
3231.578132	1.30042
3229.165545	0.865706
3226.749931	0.59954
3224.324628	0.864002
3221.91946	0.72661
3219.477375	1.033021
3217.046153	0.701578
3214.624844	1.500689
3212.216658	3.724697
3209.804975	8.525643
3207.369149	5.276211
3204.934192	3.107896
3202.49939	2.838771
3200.05851	3.693304
3197.615751	1.450754
3195.191384	0.765558
3192.749455	0.884437
3190.332587	1.190229
3187.912093	1.078648
3185.455313	1.025927
3183.036559	0.692991
3180.596969	0.606137
3178.142592	0.767358
3175.713227	1.246676
3173.243866	1.163419
3170.822097	0.805298
3168.380189	0.668524
3165.930802	0.804871
3163.489328	0.997928
3161.067198	0.694023
3158.61865	0.933469
3156.219998	0.559397
3153.765683	0.619505
3151.319263	1.163529
3148.889702	0.725956
3146.4407	0.949914
3143.979437	0.914476
3141.529225	0.837627
3139.085768	0.886024
3136.649499	1.060725
3134.197063	0.825165
3131.742355	0.77463
3129.301348	0.801416
3126.866039	1.485555
3124.399614	0.622664
3121.952659	1.720964
3119.490057	1.013451
3117.020794	0.461519
3114.563362	1.354019
3112.099503	0.895708
3109.63306	0.82967
3107.169173	0.85346
3104.693985	0.86586
3102.231459	1.492545
3099.771474	0.919386
3097.311962	1.241467
3094.851889	0.628077
3092.41029	0.327626
3089.969184	1.123333
3087.50444	0.876759
3085.059807	0.919551
3082.601145	0.896096
3080.128323	1.277631
3077.637379	1.299399
3075.170671	0.579716
3072.700563	0.741999
3070.229141	0.671428
3067.762538	1.392235
3065.27315	1.26244
3062.818082	0.61259
3060.374059	0.854426
3057.87248	1.150438
3055.40393	1.337129
3052.933487	1.488867
3050.424568	2.008017
3047.957324	1.799238
3045.453931	1.281236
3042.985012	6.016221
3040.499118	3.934469
3038.006512	8.94574
3035.528245	16.068944
3033.048863	7.189616
3030.577036	5.041037
3028.09898	3.277476
3025.644476	2.711137
3023.155987	1.922287
3020.664934	3.354454
3018.207394	13.530319
3015.706171	9.796051
3013.244639	9.538651
3010.731767	22.649034
3008.244502	22.38894
3005.757819	4.907785
3003.255551	12.902781
3000.763584	10.669797
2998.275148	21.15141
2995.797916	22.012193
2993.306019	8.421641
2990.807906	12.741936
2988.317752	14.004671
2985.818969	9.492984
2983.320502	7.505869
2980.817881	19.3571
2978.312003	14.711792
2975.786478	8.295281
2973.275319	3.325999
2970.782762	4.598967
2968.307377	15.209486
2965.79182	14.839908
2963.301132	5.043592
2960.805721	9.024482
2958.311733	9.25086
2955.814376	12.517503
2953.320747	14.150819
2950.796355	11.62703
2948.29273	1.260266
2945.781334	6.069031
2943.267939	10.320018
2940.763765	7.445562
2938.255862	5.100721
2935.737623	3.678571
2933.214703	6.742527
2930.699849	0.641936
2928.16785	1.272594
2925.656867	2.720951
2923.1285	0.602871
2920.612335	1.036575
2918.103651	0.446751
2915.575427	1.134407
2913.042559	0.556518
2910.526421	1.164155
2908.001469	2.654621
2905.450136	1.206287
2902.931871	0.877104
2900.420136	1.594969
2897.893462	1.714264
2895.362726	2.561249
2892.853308	2.018654
2890.33714	0.295913
2887.832083	1.106173
2885.323244	0.50075
2882.79825	2.458243
2880.273355	1.110588
2877.736105	1.507785
2875.175733	0.289083
2872.654783	1.394924
2870.125705	1.647375
2867.579643	0.902111
2865.026265	0.520594
2862.473831	1.124976
2859.929582	1.100499
2857.411561	0.928165
2854.885003	0.802262
2852.343206	1.201812
2849.808276	0.970717
2847.252098	0.873593
2844.706062	0.808846
2842.159635	1.070678
2839.603017	0.995022
2837.076311	1.028915
2834.528133	1.027085
2831.971194	0.946094
2829.446045	0.833939
2826.888043	0.915996
2824.342716	0.662204
2821.806254	0.822628
2819.276688	0.798756
2816.737989	0.706763
2814.182325	0.762289
2811.647423	0.901669
2809.103395	0.819908
2806.522198	0.800571
2803.995467	1.059112
2801.426358	0.973859
2798.870854	0.875964
2796.303713	0.933093
2793.721073	0.928674
2791.160942	0.930339
2788.613322	0.924045
2786.041276	0.938001
2783.500291	1.016584
2780.94441	0.911727
2778.383086	0.908442
2775.807071	1.141633
2773.241606	0.866188
2770.653535	0.901531
2768.089897	0.830281
2765.515411	0.858655
2762.953256	0.969214
2760.363609	0.387031
2757.820889	0.297188
2755.243174	0.951039
2752.686742	0.898873
2750.119916	0.123239
2747.553744	1.077803
2744.997876	0.799945
2742.422941	0.243275
2739.846776	0.513207
2737.289872	1.39731
2734.707294	0.711677
2732.147831	0.886285
2729.554633	0.302516
2726.960336	0.381192
2724.393617	0.88458
2721.790968	0.769739
2719.202336	0.568907
2716.631194	0.931164
2714.065047	1.201523
2711.476549	0.173797
2708.878297	0.973965
2706.309198	1.170251
2703.710742	3.086619
2701.115017	0.195869
2698.522296	0.995567
2695.91577	0.898798
2693.329228	2.798431
2690.715782	0.662792
2688.133366	1.220984
2685.549985	1.545496
2682.959853	2.578529
2680.387042	3.307462
2677.778632	1.057561
