# Supplementary material for: Cryogenic Ion Vibrational Predissociation (CIVP) Spectroscopy of Aryl Cobinamides in the Gas Phase: How Good Are the Calculations for Vitamin B12 Derivatives?
Source: J Am Chem Soc. 2023 Sep 1;145(36):19561–70. doi: 10.1021/jacs.3c03001 (PMC10510309; doi:10.1021/jacs.3c03001)
Supplement: Supplementary file 2 — ja3c03001_si_002.zip [file ja3c03001_si_002.zip › SI/CIVP spectra/alpha-d14@n2.txt]

3712.277826	0.313633
3710.00713	0.296063
3707.760915	0.261888
3705.516766	0.297925
3703.240464	0.315356
3700.96882	0.256906
3698.752622	0.25769
3696.423817	0.344225
3694.145561	0.376252
3691.893629	0.239822
3689.588991	0.267451
3687.318438	0.305772
3684.987202	0.260551
3682.707013	0.314825
3680.484792	0.400306
3678.122095	0.20914
3675.884582	0.252211
3673.607103	0.280751
3671.34275	0.240144
3669.045308	0.299549
3666.720937	0.3228
3664.453277	0.268307
3662.208004	0.33526
3659.856623	0.319327
3657.572415	0.356866
3655.283109	0.288067
3653.013087	0.35302
3650.721803	0.373271
3648.406118	0.366093
3646.143344	0.417898
3643.873783	0.433362
3641.58103	0.593018
3639.290318	2.527717
3636.993601	0.565885
3634.729802	0.469415
3632.430458	0.460141
3630.136161	0.414822
3627.849546	0.553294
3625.54133	0.510959
3623.218794	0.502968
3620.935274	0.503407
3618.626532	0.481575
3616.328812	0.476389
3614.026025	0.48717
3611.714077	0.371755
3609.410327	0.365898
3607.100415	0.422923
3604.797449	0.461962
3602.478912	0.446615
3600.16383	0.437887
3597.853267	0.386464
3595.557821	0.547045
3593.255552	0.433802
3590.956377	0.403182
3588.626054	0.50639
3586.335096	0.547764
3584.043152	0.496281
3581.743978	0.434341
3579.432063	0.449041
3577.082156	0.396876
3574.804794	0.408651
3572.502038	0.432375
3570.16746	0.396627
3567.852783	0.395854
3565.516779	0.382749
3563.206799	0.445533
3560.885838	0.466363
3558.593108	0.617141
3556.230584	0.493426
3553.88036	0.548275
3551.589207	0.537824
3549.28013	0.536251
3546.958608	0.602439
3544.62321	0.510445
3542.289639	0.511916
3539.972232	0.463006
3537.6425	0.556392
3535.319494	0.446758
3532.997953	0.545275
3530.692728	0.455199
3528.358818	0.565743
3526.045273	0.50864
3523.699856	0.531821
3521.388432	0.613825
3519.019564	0.613158
3516.727085	0.57308
3514.415323	0.498168
3512.084219	0.542107
3509.732787	0.547725
3507.395799	NaN
3505.055913	0.400057
3502.71111	0.55833
3500.379547	0.533185
3498.04077	0.547169
3495.708779	0.542729
3493.377824	0.468149
3491.021512	0.523798
3488.661853	0.592455
3486.331107	0.531941
3483.974309	0.437735
3481.645942	0.474114
3479.276961	0.448935
3476.944079	0.433676
3474.607692	0.415425
3472.26561	0.353647
3469.934215	0.372213
3467.61702	0.31509
3465.268968	0.399385
3462.928861	0.308406
3460.579469	0.391078
3458.222925	0.285552
3455.881714	0.359986
3453.534064	0.378852
3451.168809	0.338011
3448.820109	0.295966
3446.490468	0.354203
3444.124639	0.367648
3441.768035	0.277897
3439.40599	0.349039
3437.04612	0.376894
3434.687103	0.417698
3432.332912	0.475678
3429.972863	0.395778
3427.625263	0.3833
3425.24821	0.410699
3422.857309	0.408129
3420.507792	0.42618
3418.151504	0.330936
3415.782949	0.389818
3413.419158	0.363091
3411.049838	0.295598
3408.739663	0.362074
3406.372702	0.291143
3404.017974	0.35563
3401.663565	0.351151
3399.300256	0.420099
3396.910823	0.427845
3394.542855	0.422545
3392.15255	0.34689
3389.805868	0.403644
3387.4367	0.358152
3385.076314	0.342159
3382.689638	0.359377
3380.327573	0.352647
3377.946886	0.409266
3375.567769	0.360217
3373.17746	0.395691
3370.797591	0.367726
3368.41705	0.327861
3366.027561	0.389151
3363.64137	0.398877
3361.259296	0.39324
3358.873342	0.41673
3356.506603	0.409957
3354.123586	0.382042
3351.759969	0.399002
3349.390481	0.404468
3347.016998	0.398231
3344.645761	0.453355
3342.277809	0.398577
3339.905357	0.4469
3337.5234	0.376884
3335.133179	0.311987
3332.721479	0.401522
3330.338278	0.401117
3327.960303	0.408585
3325.555925	0.359032
3323.175519	0.372501
3320.759163	0.312922
3318.366446	0.332697
3315.972591	0.313379
3313.582411	0.349537
3311.189345	0.24232
3308.785303	0.276534
3306.395571	0.434247
3303.976022	0.36785
3301.576235	0.351388
3299.182721	0.317605
3296.7844	0.246307
3294.386206	0.281812
3291.993532	0.259115
3289.602073	0.221582
3287.205726	0.263879
3284.811189	0.2037
3282.413202	0.247203
3280.025321	0.209402
3277.618162	0.25699
3275.200904	0.25074
3272.802651	0.235112
3270.388386	0.184254
3267.986169	0.238631
3265.56323	0.187534
3263.151679	0.229775
3260.750927	0.196227
3258.324962	0.21827
3255.903975	0.227122
3253.49731	0.2279
3251.095209	0.242565
3248.665816	0.242496
3246.266092	0.200104
3243.826662	0.243741
3241.380218	0.212288
3238.973307	0.230669
3236.548716	0.226039
3234.145404	0.260493
3231.694363	0.209941
3229.281489	0.262733
3226.865438	0.225696
3224.44618	0.264503
3222.05921	0.255763
3219.64798	0.238936
3217.219001	0.224766
3214.800843	0.26608
3212.350434	0.241861
3209.934497	0.287905
3207.50232	0.277709
3205.070371	0.250823
3202.647293	0.285207
3200.209799	0.282192
3197.776307	0.222464
3195.318565	0.252624
3192.889854	0.233008
3190.45888	0.27615
3188.05141	0.280394
3185.589344	0.26215
3183.15446	0.214611
3180.71504	0.231915
3178.274983	0.230778
3175.841027	0.245218
3173.387825	0.241417
3170.963788	0.247531
3168.523929	0.261399
3166.094497	0.266157
3163.651425	0.246147
3161.229467	0.252006
3158.789951	0.293219
3156.368691	0.298496
3153.926773	0.248433
3151.476492	0.245534
3149.03927	0.264702
3146.610111	0.296482
3144.156103	0.28506
3141.695746	0.32876
3139.260536	0.300888
3136.809086	0.257041
3134.348448	0.284953
3131.890615	0.313484
3129.445772	0.315218
3126.993882	0.296464
3124.532682	0.295844
3122.085177	0.300534
3119.631375	0.33278
3117.168517	0.375189
3114.704617	0.37464
3112.250327	0.332121
3109.789568	0.352084
3107.34138	0.344354
3104.854305	0.34058
3102.401711	0.352396
3099.95032	0.37752
3097.494606	0.396018
3095.047616	0.433452
3092.597013	0.370738
3090.154234	0.400147
3087.697558	0.439019
3085.234619	0.471518
3082.776865	0.435002
3080.318933	0.458508
3077.834919	0.441989
3075.36693	0.39379
3072.904117	0.47063
3070.426925	0.522325
3067.951045	0.49467
3065.484625	0.395673
3063.007363	0.433772
3060.524421	0.362876
3058.052917	0.389669
3055.575888	0.578177
3053.105461	0.601319
3050.605874	0.565024
3048.12147	0.536643
3045.625272	0.69071
3043.142145	0.86631
3040.662202	1.168193
3038.178239	3.274541
3035.709001	5.288329
3033.229655	2.20634
3030.758581	1.141569
3028.296397	1.083404
3025.817146	0.890495
3023.337573	0.906538
3020.884304	1.053607
3018.407797	2.724163
3015.914835	2.544798
3013.439887	5.069593
3010.948418	7.351678
3008.456949	6.782294
3005.976601	4.239449
3003.471059	6.598023
3000.988405	5.808245
2998.490375	7.050255
2995.994729	7.213704
2993.508571	6.334347
2990.993629	8.161516
2988.494265	8.639946
2985.99884	8.036175
2983.48984	6.629263
2980.99101	14.212186
2978.483045	25.114023
2975.974771	25.454179
2973.473999	12.826827
2970.976129	8.744984
2968.494568	12.934186
2965.981122	13.289408
2963.501674	7.58011
2960.995578	6.460885
2958.51158	8.043272
2956.028455	7.150712
2953.517967	7.077935
2951.012778	7.693486
2948.517073	6.552997
2945.990933	5.662732
2943.482333	5.817371
2940.964105	7.346482
2938.464145	6.873925
2935.941727	6.605547
2933.425803	7.9671
2930.927678	8.247402
2928.386325	6.319571
2925.885719	6.642304
2923.360468	6.045607
2920.823457	6.016751
2918.312019	6.852118
2915.767755	6.629972
2913.237242	5.853758
2910.727351	6.535241
2908.204057	6.927793
2905.667067	8.01056
2903.142388	8.546541
2900.623697	7.940781
2898.080452	7.36045
2895.577846	7.990545
2893.069619	9.03175
2890.539669	8.857041
2888.024662	8.38624
2885.510117	7.863264
2882.977734	10.791849
2880.453323	6.492667
2877.927214	3.29188
2875.386218	4.56015
2872.869514	4.7885
2870.311016	3.046044
2867.766736	1.433034
2865.242402	1.156281
2862.67929	0.837618
2860.148797	0.690374
2857.618011	0.748297
2855.065835	0.559315
2852.531629	0.567722
2849.980596	0.413685
2847.43206	0.538832
2844.897726	0.521814
2842.340459	0.616923
2839.811098	0.651745
2837.265614	0.567957
2834.715624	0.577934
2832.176983	0.612229
2829.640457	0.554898
2827.084988	0.588549
2824.559471	0.459348
2822.021326	0.500722
2819.477143	0.544466
2816.940776	0.523253
2814.394011	0.527189
2811.847234	0.491287
2809.307159	0.495238
2806.743638	0.469296
2804.206605	0.478446
2801.64259	0.419149
2799.083648	0.419048
2796.522187	0.454026
2793.938561	0.480459
2791.393031	0.44606
2788.837999	0.366777
2786.260227	0.402012
2783.696408	0.444427
2781.146101	0.376271
2778.592654	0.376521
2776.020275	0.442191
2773.448384	0.417105
2770.868764	0.359497
2768.297823	0.325624
2765.711738	0.344015
2763.148483	0.298206
2760.570077	0.342767
2758.010193	0.314932
2755.46203	0.320539
2752.897466	0.29679
2750.346459	0.290656
2747.773639	0.305127
2745.221196	0.290338
2742.659963	0.308111
