# Supplementary material for: Cryogenic Ion Vibrational Predissociation (CIVP) Spectroscopy of Aryl Cobinamides in the Gas Phase: How Good Are the Calculations for Vitamin B12 Derivatives?
Source: J Am Chem Soc. 2023 Sep 1;145(36):19561–70. doi: 10.1021/jacs.3c03001 (PMC10510309; doi:10.1021/jacs.3c03001)
Supplement: Supplementary file 2 — ja3c03001_si_002.zip [file ja3c03001_si_002.zip › SI/CIVP spectra/alpha-d14Q.txt]

2200	0.018158187
2202	0.020241267
2204	0.015673086
2206	0.019030825
2208	0.019701178
2210	0.015507037
2212	0.021799183
2214	0.024913989
2216	0.016178457
2218	0.02267364
2220	0.014764175
2222	0.024452616
2224	0.018835489
2226	0.022158022
2228	0.023331313
2230	0.012256159
2232	0.014459658
2234	0.028693014
2236	0.037102105
2238	0.037972573
2240	0.013273774
2242	0.013154872
2244	0.025013124
2246	0.019772068
2248	0.017628371
2250	0.01517233
2252	0.014678812
2254	0.015379794
2256	0.016704435
2258	0.020376888
2260	0.015725588
2262	0.016568199
2264	0.015308516
2266	0.016807257
2268	0.016342674
2270	0.012476078
2272	0.016996209
2274	0.016008219
2276	0.015657207
2278	0.011202447
2280	0.015202031
2282	0.033135658
2284	0.017562235
2286	0.010158066
2288	0.013477124
2290	0.010776181
2292	0.016939229
2294	0.018197369
2296	0.015536248
2298	0.018086344
2300	0.020175833
2302	0.014096217
2304	0.017780059
2306	0.022793796
2308	0.023063646
2310	0.025475261
2312	0.033191936
2314	0.028312741
2316	0.026446532
2318	0.031329502
2320	0.023948688
2322	0.033334894
2324	0.047976681
2326	0.043195191
2328	0.085235315
2330	0.026070536
2332	0.018605712
2334	0.023922537
2336	0.025847457
2338	0.035644277
2340	0.048919155
2342	0.066739512
2344	0.043393236
2346	0.027749136
2348	0.026554497
2350	0.026014246
2352	0.036517755
2354	0.019903425
2356	0.034111921
2358	0.028487933
2360	0.022970104
2362	0.034965494
2364	0.02888485
2366	0.028543133
2368	0.036641498
2370	0.032116212
2372	0.040965541
2374	0.040628891
2376	0.045664389
2378	0.052798821
2380	0.051852484
2382	0.043657429
2384	0.047147867
2386	0.033777992
2388	0.046974731
2390	0.031337404
2392	0.032862773
2394	0.03449321
2396	0.031651353
2398	0.047143452
2400	0.062323332
2402	0.038183285
2404	0.045105236
2406	0.066054484
2408	0.042619821
2410	0.041184933
2412	0.037922717
2414	0.044388714
2416	0.061063686
2418	0.087488382
2420	0.233661145
2422	0.566562928
2424	0.894738583
2426	0.590616119
2428	0.286276959
2430	0.302097067
2432	0.475983797
2434	0.216618542
2436	0.266111298
2438	0.457350052
2440	0.424015722
2442	0.395367823
2444	0.366480878
2446	0.252691882
2448	0.23986409
2450	0.195883682
2452	0.314514434
2454	0.341148939
2456	0.386674471
2458	0.30363607
2460	0.274712802
2462	0.321953633
2464	0.446007732
2466	0.247650727
2468	0.44642409
2470	0.323224843
2472	0.459211984
2474	0.379309071
2476	0.114688424
2478	0.34473673
2480	0.418147596
2482	0.408304407
2484	0.340964365
2486	0.43327821
2488	0.360805943
2490	0.345199382
2492	0.306051059
2494	0.239572404
2496	0.347381032
2498	0.255994371
2500	0.52237271
2502	0.437309815
2504	0.292710095
2506	0.3048542
2508	0.447011413
2510	0.397579136
2512	0.375559532
2514	0.27363309
2516	0.304712421
2518	0.270766373
2520	0.233380847
2522	0.305152873
2524	0.270624092
2526	0.292143379
2528	0.404611648
2530	0.285191791
2532	0.323603461
2534	0.193105038
2536	0.191550156
2538	0.184790228
2540	0.141512031
2542	0.103365733
2544	0.099328259
2546	0.108968224
2548	0.091208659
2550	0.114879295
2552	0.103969575
2554	0.0817071
2556	0.087350943
2558	0.076036417
2560	0.071802127
2562	0.067819187
2564	0.061075476
2566	0.066181689
2568	0.055612571
2570	0.070295885
2572	0.071588944
2574	0.069959109
2576	0.071087737
2578	0.091528792
2580	0.081363652
2582	0.056852224
2584	0.084601385
2586	0.079072004
2588	0.072508879
2590	0.059566036
2592	0.049282496
2594	0.059768947
2596	0.077156855
2598	0.072443019
2600	0.079918867
2602	0.097305057
2604	0.09711662
2606	0.113632417
2608	0.273602423
2610	0.545362769
2612	0.438898548
2614	0.380420879
2616	0.314154115
2618	0.21919134
2620	0.24877568
2622	0.67779054
2624	0.122176903
2626	0.395584417
2628	0.305435177
2630	0.284370978
2632	0.26078237
2634	0.211710524
2636	1
2638	0.165731434
2640	0.057354346
2642	0.111121905
2644	0.37367392
2646	0.568780964
2648	0.336271738
2650	0.171066646
2652	0.101110033
2654	0.143276496
2656	0.440549179
2658	0.213820169
2660	0.368358287
2662	0.093907069
2664	0.117299238
2666	0.571834612
2668	0.464509957
2670	0.278923136
2672	0.09765884
2674	0.134248551
2676	0.048703814
2678	0.053944607
2680	0.052442754
2682	0.053861262
2684	0.049623762
2686	0.13046876
2688	0.057501607
2690	0.035555201
2692	0.032399733
2694	0.03102866
2696	0.02751754
2698	0.029394222
2700	0.028869059
2702	0.024904444
2704	0.025939869
2706	0.025149134
2708	0.023419662
2710	0.020948733
2712	0.025072499
2714	0.020085465
2716	0.019786467
2718	0.019774652
2720	0.023871025
2722	0.020156041
2724	0.019311323
2726	0.020269387
2728	0.019528658
2730	0.017859289
2732	0.016753576
2734	0.02083614
2736	0.013831246
2738	0.010903787
2740	0.012773082
2742	0.013128345
2744	0.011756031
2746	0.012907586
2748	0.010880559
2750	0.013745783
2752	0.010801429
2754	0.016361726
2756	0.014569292
2758	0.016707859
2760	0.012098627
2762	0.012708827
2764	0.012680995
2766	0.011582582
2768	0.013377124
