# Supplementary material for: Cryogenic Ion Vibrational Predissociation (CIVP) Spectroscopy of Aryl Cobinamides in the Gas Phase: How Good Are the Calculations for Vitamin B12 Derivatives?
Source: J Am Chem Soc. 2023 Sep 1;145(36):19561–70. doi: 10.1021/jacs.3c03001 (PMC10510309; doi:10.1021/jacs.3c03001)
Supplement: Supplementary file 2 — ja3c03001_si_002.zip [file ja3c03001_si_002.zip › SI/CIVP spectra/beta_n2.txt]

3645.926507	0.849771
3643.741211	1.000058
3641.442154	1.659369
3639.167319	2.477514
3636.866013	1.645885
3634.570379	1.21314
3632.26744	1.403002
3629.968607	1.899512
3627.686154	2.259478
3625.36382	2.007952
3623.067856	3.067927
3620.79062	285.661103
3618.503838	37.492309
3616.209971	3.291168
3613.894107	3.340805
3611.612345	0.959025
3609.30429	0.702883
3606.991544	1.144651
3604.678652	1.075951
3602.36271	1.955001
3600.044113	0.959155
3597.76049	0.78001
3595.454217	1.403062
3593.168148	0.64005
3590.877041	0.970956
3588.551369	0.875879
3586.258609	1.245495
3583.937267	1.935057
3581.651634	0.959599
3579.340321	1.213986
3577.031479	1.061608
3574.707722	2.246392
3572.38165	1.070502
3570.077345	0.764079
3567.751166	0.348325
3565.426168	0.512105
3563.123489	0.623011
3560.792161	173.762465
3558.47081	139.744495
3556.106135	10.108501
3553.836216	1.633242
3551.483304	0.243255
3549.180919	0.518003
3546.850794	1.488622
3544.526652	2.08081
3542.195007	1.360919
3539.87931	0.448501
3537.544626	1.27219
3535.228494	1.150537
3532.902933	0.529689
3530.593633	1.130375
3528.273943	0.976754
3525.953765	1.42125
3523.631311	0.926304
3521.319991	0.439487
3518.976742	0.719038
3516.644637	2.685664
3514.299031	64.479999
3511.974427	55.879015
3509.633307	12.118395
3507.26647	4.140078
3504.964932	1.978864
3502.640402	14.298357
3500.311993	39.259999
3497.96443	107.56201
3495.620112	93.405989
3493.276387	5.393522
3490.937756	3.490613
3488.58419	8.389004
3486.259922	3.810197
3483.897158	3.309096
3481.548749	3.387331
3479.197324	2.884921
3476.866665	0.451906
3474.538515	2.706079
3472.196418	2.478501
3469.85361	45.140069
3467.524187	214.811399
3465.171786	6.370686
3462.822036	1.74285
3460.484813	2.033105
3458.141272	1.621303
3455.780744	1.009084
3453.442339	2.326479
3451.089116	2.681906
3448.734484	2.276337
3446.37508	1.670549
3444.017802	4.321716
3441.671565	42.773042
3439.292929	113.357673
3436.961189	60.912139
3434.608165	21.040046
3432.250231	6.300526
3429.885186	2.851366
3427.525128	2.374098
3425.125722	4.350222
3422.774588	2.861454
3420.42099	2.499548
3418.045055	1.22682
3415.678403	1.092415
3413.327021	1.119849
3410.985571	5.82163
3408.622052	7.672809
3406.26084	11.135949
3403.905021	19.270973
3401.552737	32.072288
3399.1846	65.807443
3396.809397	48.152839
3394.458896	63.687387
3392.068602	10.839983
3389.693182	28.320517
3387.322935	17.608185
3384.954987	31.572304
3382.56249	36.557282
3380.214642	20.147987
3377.846519	33.846844
3375.488785	27.709132
3373.111257	20.076308
3370.720326	24.229746
3368.355934	30.456228
3365.961259	18.688908
3363.582617	11.950254
3361.204275	20.689763
3358.816942	7.194512
3356.430361	9.504051
3354.057869	13.012209
3351.692825	20.628412
3349.300907	79.968996
3346.950628	89.823143
3344.565123	63.994732
3342.196305	58.979569
3339.814208	84.457019
3337.441841	102.335876
3335.041528	54.152278
3332.644428	92.774569
3330.246297	106.772333
3327.864052	62.65168
3325.487097	92.505181
3323.08648	92.341116
3320.687523	114.978058
3318.301423	191.147363
3315.908144	120.435406
3313.521154	51.882204
3311.109352	98.809578
3308.713658	74.00291
3306.310334	55.790147
3303.906573	31.658932
3301.519641	52.608423
3299.115931	92.652308
3296.717843	48.568116
3294.314409	75.905435
3291.895991	101.195706
3289.502645	29.787745
3287.122248	40.945391
3284.734415	19.144441
3282.345219	22.571546
3279.911478	4.900154
3277.526353	6.890683
3275.136683	4.87227
3272.711867	7.222917
3270.308246	35.728658
3267.894262	18.168727
3265.478516	5.738847
3263.059266	17.810401
3260.651906	7.100455
3258.236927	3.302551
3255.846071	12.476393
3253.411138	4.574093
3250.993342	2.657892
3248.594987	1.868567
3246.164486	1.662793
3243.74657	1.701976
3241.297424	1.805082
3238.887553	1.943277
3236.46204	3.199039
3234.037813	4.904718
3231.632065	1.908868
3229.210821	3.2927
3226.802719	7.394418
3224.384056	4.318218
3221.963793	41.234099
3219.544896	4.684046
3217.109448	13.092763
3214.706053	4.639117
3212.277044	54.0923
3209.865267	4.583475
3207.416237	10.453605
3204.995828	42.392788
3202.553509	11.111886
3200.116786	6.417621
3197.689125	4.288123
3195.240493	11.553106
3192.815659	5.511422
3190.382161	1.487899
3187.949846	3.65949
3185.491018	2.727946
3183.086772	1.423825
3180.652396	1.221152
3178.206771	1.67723
3175.755443	6.044911
3173.304283	13.718013
3170.866308	1.852066
3168.42018	21.763671
3165.990841	8.79652
3163.548956	27.049819
3161.129953	7.13338
3158.690194	39.446682
3156.261633	59.301606
3153.813253	12.53894
3151.382517	10.984958
3148.93613	19.973665
3146.5015	18.31452
3144.043241	37.467122
3141.606459	12.580495
3139.160381	9.948727
3136.709412	12.312908
3134.252222	3.828217
3131.80047	3.370443
3129.349765	6.136368
3126.911267	2.014656
3124.429999	3.654508
3121.978039	1.136487
3119.532073	1.502437
3117.05684	3.159152
3114.593769	3.300338
3112.13322	3.619476
3109.664028	1.691928
3107.19835	1.91318
3104.733646	1.991334
3102.263098	5.493567
3099.809131	2.115547
3097.349165	3.163225
3094.893728	1.402995
3092.452522	2.625434
3090.011877	2.180904
3087.558158	5.316636
3085.101406	2.745029
3082.634872	2.344621
3080.161561	1.491899
3077.699548	1.017888
3075.221412	0.901721
3072.766991	0.865398
3070.289105	1.315524
3067.796198	1.680791
3065.336365	1.941328
3062.864398	1.164904
3060.415458	1.198778
3057.932008	0.978417
3055.457369	0.682027
3052.970977	1.160677
3050.471715	1.918348
3047.999359	3.410819
3045.50404	1.075252
3043.021302	1.111173
3040.528102	1.500106
3038.050824	1.612721
3035.581475	1.213251
3033.099691	1.334674
3030.62336	4.633984
3028.146956	13.559409
3025.680831	3.512654
3023.194949	3.003804
3020.728753	2.210268
3018.25329	4.702605
3015.770223	5.362542
3013.282948	28.827273
3010.786899	9.451355
3008.292182	3.873294
3005.799719	4.617316
3003.302475	15.851217
3000.825704	37.641336
2998.342956	48.819477
2995.856672	10.38855
2993.352011	29.815041
2990.8388	20.575875
2988.359457	30.193278
2985.878983	29.949417
2983.360843	45.258896
2980.882152	55.705162
2978.371163	38.566554
2975.837849	109.534452
2973.33848	43.122922
2970.840231	110.049092
2968.340841	16.270757
2965.843478	29.491262
2963.361342	14.810354
2960.856975	7.860244
2958.366211	22.460671
2955.870742	22.545297
2953.36831	22.149514
2950.834782	58.432397
2948.355969	44.814538
2945.858011	58.589995
2943.318553	16.284628
2940.821542	39.383307
2938.306069	24.214978
2935.783961	26.513383
2933.27352	28.297157
2930.75874	34.60934
2928.226683	20.177709
2925.729463	41.650436
2923.200624	132.210523
2920.66866	16.242135
2918.163643	69.52695
2915.616846	15.309247
2913.096797	19.169609
2910.584717	7.892481
2908.058162	3.677368
2905.520761	2.579755
2902.994621	1.728584
2900.47244	1.110811
2897.932076	0.602885
2895.424782	0.767238
2892.919146	2.248037
2890.39564	1.622468
2887.88312	4.38352
2885.392504	5.307065
2882.838486	7.31949
2880.319361	1.930954
2877.777304	3.653095
2875.253638	5.437087
2872.715318	1.215962
2870.162346	0.962971
2867.625045	0.440596
2865.080752	1.3058
2862.52393	0.367757
2859.986928	0.480324
2857.460546	1.045592
2854.926447	0.853885
2852.407542	0.67034
2849.868173	0.747855
2847.314615	0.795129
2844.772253	1.118923
2842.222709	0.662673
2839.664354	0.717062
2837.129729	0.841125
2834.572337	0.819344
2832.031344	0.551536
2829.490822	1.483706
2826.946795	4.246597
2824.403073	1.556596
2821.877133	1.159346
2819.326939	0.979147
2816.808326	0.513264
2814.247555	4.86837
2811.707627	1.281791
2809.153206	0.848496
2806.587061	3.570399
2804.059964	0.312479
