# Supplementary material for: Cryogenic Ion Vibrational Predissociation (CIVP) Spectroscopy of Aryl Cobinamides in the Gas Phase: How Good Are the Calculations for Vitamin B12 Derivatives?
Source: J Am Chem Soc. 2023 Sep 1;145(36):19561–70. doi: 10.1021/jacs.3c03001 (PMC10510309; doi:10.1021/jacs.3c03001)
Supplement: Supplementary file 2 — ja3c03001_si_002.zip [file ja3c03001_si_002.zip › SI/CIVP spectra/beta-d14@n2.txt]

3712.444831	2.806014
3710.109482	3.185159
3707.875916	2.8906
3705.529824	2.626663
3703.325119	3.401779
3701.09533	3.04324
3698.811122	2.920544
3696.535496	3.583104
3694.265837	3.856435
3691.919345	3.091229
3689.675924	3.004914
3687.413339	3.762275
3685.102044	3.088537
3682.765707	3.085343
3680.570927	3.531318
3678.217778	3.271942
3675.98303	3.158898
3673.685553	3.367575
3671.390321	3.267864
3669.129244	3.058097
3666.875161	2.877532
3664.521883	2.588742
3662.280124	2.218742
3659.976047	2.912939
3657.684525	2.891189
3655.375852	2.966903
3653.094707	2.977716
3650.802225	2.851888
3648.518306	3.538354
3646.208614	2.500361
3643.976907	2.903341
3641.6461	2.854002
3639.391541	3.573395
3637.073638	3.542912
3634.773353	2.890831
3632.473122	2.247257
3630.195339	2.551916
3627.880121	2.907675
3625.578286	2.858989
3623.282345	2.888245
3620.998904	5.373235
3618.684861	5.483197
3616.393843	3.217195
3614.073166	2.240672
3611.767845	2.774902
3609.469548	2.693452
3607.1641	2.579746
3604.847457	2.750656
3602.519182	2.583068
3600.212609	2.810929
3597.936845	2.975785
3595.619503	3.17856
3593.329515	2.432344
3591.027555	2.502397
3588.701006	2.731461
3586.408826	2.824396
3584.08894	2.602737
3581.803568	2.206408
3579.489375	2.295842
3577.187223	2.709815
3574.859474	2.709325
3572.551967	2.398046
3570.226912	2.589442
3567.894731	2.790193
3565.589719	2.770268
3563.274272	2.461664
3560.94313	2.383491
3558.647346	2.589946
3556.313293	2.6314
3554.002242	2.635856
3551.663138	2.566041
3549.350342	2.510267
3547.011712	2.65892
3544.691431	2.286115
3542.340482	2.130976
3540.029322	2.342334
3537.699021	2.366989
3535.406292	2.415122
3533.066392	2.276191
3530.742971	1.843117
3528.429709	2.627946
3526.118116	2.022751
3523.786215	2.145611
3521.480206	2.844919
3519.133605	2.375478
3516.81522	2.386422
3514.474094	2.671698
3512.164463	2.241084
3509.819263	2.712598
3507.464924	2.448488
3505.116057	2.348589
3502.777148	2.632753
3500.449492	2.592665
3498.111864	2.57538
3495.753206	2.513701
3493.438692	2.533804
3491.08585	2.518031
3488.749228	3.158798
3486.403426	3.419626
3484.027084	2.913684
3481.702533	2.782547
3479.341586	2.337323
3476.994926	2.448367
3474.644484	2.322606
3472.353232	2.15321
3469.993197	2.238415
3467.677048	2.56724
3465.343383	2.374619
3463.005728	2.370367
3460.657499	2.280892
3458.275072	2.108951
3455.942731	2.226552
3453.600637	2.180136
3451.236867	2.100978
3448.870958	2.654703
3446.509018	2.476705
3444.173217	1.832141
3441.834309	2.443951
3439.459327	2.056504
3437.13159	2.343242
3434.74394	2.175549
3432.382243	2.194533
3430.041874	2.320759
3427.672346	2.106378
3425.312651	2.62977
3422.924781	2.905482
3420.546632	2.363694
3418.196195	2.382956
3415.816848	2.258308
3413.471209	2.436023
3411.123973	2.430868
3408.7702	1.872928
3406.398136	2.006277
3404.065461	2.253683
3401.71232	2.283163
3399.345664	2.710208
3396.969482	2.443519
3394.599041	2.611199
3392.240872	2.856614
3389.859419	2.398552
3387.475953	3.039217
3385.127418	2.092273
3382.739442	2.33053
3380.359233	2.540123
3377.98658	2.392465
3375.608416	2.617145
3373.268294	2.700933
3370.897362	2.797976
3368.509848	3.014464
3366.125237	3.045119
3363.730254	2.546031
3361.354597	2.584021
3358.96931	2.651739
3356.58884	3.122607
3354.232701	2.716457
3351.852803	2.89182
3349.488877	2.818327
3347.10326	2.743255
3344.731376	2.829831
3342.375	2.748287
3339.980623	3.086938
3337.597058	2.697045
3335.203226	2.816886
3332.82019	2.587434
3330.421339	2.199545
3328.035142	2.379628
3325.632581	2.703897
3323.243644	2.316941
3320.843364	2.573664
3318.4529	2.690023
3316.064078	1.976309
3313.666192	2.558985
3311.244969	2.287615
3308.872414	2.432534
3306.465302	2.823326
3304.058047	2.898875
3301.685376	2.656445
3299.264764	2.116083
3296.864837	2.708603
3294.49033	2.629586
3292.070755	2.058083
3289.702162	2.072421
3287.296162	1.839414
3284.911733	1.665066
3282.520356	2.089295
3280.114149	2.050835
3277.707791	1.856636
3275.300047	1.702047
3272.894732	1.562852
3270.478977	1.994602
3268.070079	1.836838
3265.637188	1.676512
3263.249582	1.63063
3260.838668	1.6766
3258.418914	1.677223
3256.02182	1.660267
3253.591434	1.829453
3251.18325	1.563206
3248.762866	1.628198
3246.341408	1.545442
3243.926399	1.670328
3241.482779	1.605202
3239.058147	1.931255
3236.644317	1.728729
3234.223209	1.586307
3231.799265	1.490985
3229.372424	1.587792
3226.950736	1.673733
3224.562376	1.579643
3222.147477	1.539139
3219.737033	1.640039
3217.303863	1.537909
3214.879008	1.619074
3212.456929	1.756867
3210.036686	1.588555
3207.609174	1.465686
3205.163996	1.282247
3202.736912	1.476349
3200.303232	1.391963
3197.873215	1.496163
3195.412999	1.525571
3192.991661	1.563727
3190.552152	1.424442
3188.129949	1.475473
3185.687337	1.171715
3183.24892	1.221965
3180.816516	1.089591
3178.375662	1.259821
3175.93178	1.354049
3173.469379	1.224775
3171.037025	1.154943
3168.60522	1.261729
3166.175466	1.551469
3163.729494	1.234501
3161.298867	1.311377
3158.858465	1.437973
3156.438614	1.208196
3153.993053	1.181076
3151.551881	1.084051
3149.119099	1.174288
3146.675694	1.028732
3144.220805	1.214179
3141.780847	1.170669
3139.342375	1.119785
3136.881354	1.218587
3134.435867	1.295698
3131.967383	1.454807
3129.534081	1.39973
3127.07815	1.345607
3124.597127	1.21697
3122.171414	1.036168
3119.699376	1.002343
3117.240628	1.026055
3114.772616	1.072649
3112.305806	1.043388
3109.848697	1.128991
3107.397767	1.347759
3104.926502	1.28581
3102.476161	1.295842
3100.008697	1.363037
3097.558093	1.310192
3095.116041	1.442057
3092.666627	1.512863
3090.207033	1.491075
3087.761464	1.620451
3085.287903	1.604638
3082.830686	2.019669
3080.388891	2.043808
3077.893481	2.659309
3075.425198	2.532611
3072.975334	1.785297
3070.503862	1.319251
3068.015279	1.077708
3065.550162	1.015608
3063.081597	1.034682
3060.618859	1.259122
3058.12503	2.108942
3055.652427	3.350939
3053.180378	2.068841
3050.674933	1.374046
3048.202527	1.417332
3045.715515	1.285113
3043.232307	1.091377
3040.747044	1.199815
3038.263284	1.232298
3035.79652	1.316861
3033.300978	1.625581
3030.833574	3.17819
3028.386756	4.080208
3025.908222	3.744743
3023.431568	2.713682
3020.973872	3.247699
3018.489003	3.879427
3015.98259	3.704001
3013.514582	9.738621
3011.028729	4.445675
3008.526949	2.725066
3006.048514	2.610447
3003.558335	4.898254
3001.055973	10.312501
2998.568215	25.916088
2996.070383	20.084765
2993.584345	9.822167
2991.083071	16.377897
2988.575498	14.651037
2986.073849	12.005858
2983.567189	26.844504
2981.064976	36.797508
2978.562311	47.085935
2976.063259	39.073115
2973.550744	37.058949
2971.063629	39.539931
2968.582514	38.645593
2966.070965	23.262001
2963.573302	23.748771
2961.066553	31.070699
2958.578648	31.641935
2956.094853	40.501265
2953.593414	39.928692
2951.079624	33.365339
2948.588293	43.574228
2946.075501	33.90935
2943.560758	40.941152
2941.050116	43.297591
2938.538051	37.902965
2936.02227	27.73913
2933.512236	27.625124
2930.990518	21.945988
2928.470116	20.314695
2925.969976	25.613326
2923.451272	31.129675
2920.901758	22.896321
2918.399667	33.708714
2915.863899	29.038197
2913.328149	26.872275
2910.824867	24.86091
2908.290141	18.929934
2905.740537	10.760479
2903.216308	10.496655
2900.706442	9.301704
2898.166753	7.254608
2895.657582	8.404624
2893.149526	8.54264
2890.617865	9.317777
2888.109293	11.207065
2885.588406	10.866782
2883.054582	11.24124
2880.53533	15.527784
2878.014583	14.514139
2875.472703	12.760671
2872.939588	8.104599
2870.395557	5.352928
2867.847423	4.164374
2865.304523	3.253227
2862.767718	3.050122
2860.234939	2.893323
2857.695644	2.39371
2855.14991	2.484925
2852.612943	2.487002
2850.069959	2.255873
2847.507735	3.105463
2844.975436	2.820966
2842.426647	2.051655
2839.867579	1.95582
2837.339443	1.821843
2834.793084	1.582564
2832.26408	1.007714
2829.725717	3.188024
2827.190847	2.854978
2824.652136	2.973741
2822.114971	3.52779
2819.571589	3.549525
2817.011497	3.073536
2814.476038	3.89243
2811.93465	4.098908
2809.373201	4.057483
2806.828647	3.092454
2804.278958	3.074831
2801.711045	3.101723
2799.154184	3.078609
2796.598188	2.652716
2794.030464	2.74084
2791.453351	2.969387
2788.906868	2.928238
2786.348989	3.199468
2783.790975	3.064831
2781.222638	3.181666
2778.659684	3.131508
2776.095672	3.668727
2773.50339	3.311814
2770.93962	2.926922
2768.358489	3.050197
2765.79918	3.103692
2763.223925	3.182761
2760.65288	3.089311
2758.080417	2.867131
2755.52354	2.640588
2752.976118	2.846995
2750.428965	2.698542
2747.861808	2.681301
2745.294133	3.02729
2742.744551	2.750988
2740.159659	2.969395
2740.159659	1.924119
2740.159659	1.952258
2740.159659	2.187617
2740.159659	2.041129
