# Supplementary material for: Cryogenic Ion Vibrational Predissociation (CIVP) Spectroscopy of Aryl Cobinamides in the Gas Phase: How Good Are the Calculations for Vitamin B12 Derivatives?
Source: J Am Chem Soc. 2023 Sep 1;145(36):19561–70. doi: 10.1021/jacs.3c03001 (PMC10510309; doi:10.1021/jacs.3c03001)
Supplement: Supplementary file 2 — ja3c03001_si_002.zip [file ja3c03001_si_002.zip › SI/CIVP spectra/beta-d14Q.txt]

2150	0.038787087
2152	0.03124519
2154	0.030623198
2156	0.032294874
2158	0.014381181
2160	0.014792246
2162	0.020560586
2164	0.038102385
2166	0.055620943
2168	0.047324366
2170	0.049822113
2172	0.049284407
2174	0.05165661
2176	0.040825241
2178	0.045139364
2180	0.052874255
2182	0.045652711
2184	0.055310495
2186	0.047569029
2188	0.045859592
2190	0.048897595
2192	0.074165795
2194	0.046795131
2196	0.03969911
2198	0.04388872
2200	0.033170421
2202	0.03400096
2204	0.033202703
2206	0.043921423
2208	0.031729901
2210	0.032426614
2212	0.03051116
2214	0.042342357
2216	0.035035072
2218	0.048477279
2220	0.053716131
2222	0.070052907
2224	0.065308839
2226	0.07319768
2228	0.065539152
2230	0.070324583
2232	0.07424416
2234	0.070387314
2236	0.068727669
2238	0.070238295
2240	0.060411242
2242	0.077780908
2244	0.048788402
2246	0.066233652
2248	0.061830417
2250	0.067015536
2252	0.066611951
2254	0.074279961
2256	0.081147755
2258	0.084438534
2260	0.077226197
2262	0.073449191
2264	0.06445038
2266	0.071894736
2268	0.075325536
2270	0.076200999
2272	0.071181145
2274	0.075288091
2276	0.065698306
2278	0.070456723
2280	0.076775454
2282	0.089721361
2284	0.095590444
2286	0.085896017
2288	0.08544797
2290	0.095427792
2292	0.087132858
2294	0.077387943
2296	0.084253904
2298	0.102639159
2300	0.114436915
2302	0.118216092
2304	0.124813369
2306	0.099368041
2308	0.114902177
2310	0.106845332
2312	0.111761998
2314	0.121894757
2316	0.109584202
2318	0.141112595
2320	0.164487213
2322	0.161254276
2324	0.18538071
2326	0.243329858
2328	0.251790035
2330	0.264550281
2332	0.272882954
2334	0.244643021
2336	0.485014211
2338	0.425953091
2340	0.292390253
2342	0.248643977
2344	0.454513987
2346	0.478443442
2348	0.247806042
2350	0.451436453
2352	0.528890899
2354	0.340849115
2356	0.388360934
2358	0.407691274
2360	0.500665021
2362	0.475645782
2364	0.452510138
2366	0.31631975
2368	0.25995384
2370	0.399759025
2372	0.391470771
2374	0.258660379
2376	0.271405263
2378	0.349686918
2380	0.302981615
2382	0.491520668
2384	0.467970397
2386	0.56942139
2388	0.374525972
2390	0.505912048
2392	0.376178979
2394	0.544801543
2396	0.770675847
2398	0.647774877
2400	0.431256717
2402	0.451635222
2404	0.443506164
2406	0.327854511
2408	0.365791484
2410	0.361678996
2412	0.266686797
2414	0.41137685
2416	0.550577047
2418	0.71994837
2420	1
2422	0.764460916
2424	0.34299366
2426	0.280821777
2428	0.199601156
2430	0.274131849
2432	0.20089152
2434	0.200501484
2436	0.172010799
2438	0.18710831
2440	0.158981511
2442	0.174057129
2444	0.193107953
2446	0.25284368
2448	0.27764546
2450	0.220990004
2452	0.175632655
2454	0.27484879
2456	0.233133335
2458	0.241567679
2460	0.19805749
2462	0.174301602
2464	0.234696745
2466	0.166897218
2468	0.182582776
2470	0.259738636
2472	0.247072497
2474	0.218916577
2476	0.214229423
2478	0.168062438
2480	0.178212856
2482	0.141392595
2484	0.157698016
2486	0.208384931
2488	0.197595452
2490	0.218934382
2492	0.20046661
2494	0.210529749
2496	0.210213696
2498	0.229492431
2500	0.286092299
2502	0.26179881
2504	0.2524862
2506	0.263683899
2508	0.294563581
2510	0.193061173
2512	0.162276988
2514	0.130744318
2516	0.157136647
2518	0.179805007
2520	0.307763507
2522	0.221044538
2524	0.303387582
2526	0.272225961
2528	0.402339858
2530	0.315332818
2532	0.257592532
2534	0.305558318
2536	0.271909191
2538	0.313141494
2540	0.285581586
2542	0.232091701
2544	0.162945043
2546	0.112479002
2548	0.152760932
2550	0.186042043
2552	0.176957386
2554	0.148331358
2556	0.142713407
2558	0.120863806
2560	0.135131306
2562	0.097968231
2564	0.080134821
2566	0.078765038
2568	0.074139877
2570	0.101256881
2572	0.065733959
2574	0.086644376
2576	0.085571176
2578	0.08923212
2580	0.113290344
2582	0.080436566
2584	0.099705987
2586	0.08725815
2588	0.180457828
2590	0.280069498
2592	0.230928125
2594	0.095637918
2596	0.084153477
2598	0.074505512
2600	0.041501493
2602	0.066674828
2604	0.057719741
2606	0.123174501
2608	0.096407686
2610	0.15503393
2612	0.257935431
2614	0.32371994
2616	0.300042249
2618	0.278930324
2620	0.291519341
2622	0.204650847
2624	0.170748587
2626	0.118123925
2628	0.176769069
2630	0.283995671
2632	0.483923501
2634	0.567331168
2636	0.287336157
2638	0.162382873
2640	0.119129063
2642	0.080797987
2644	0.062899508
2646	0.047618989
2648	0.057317926
2650	0.069922663
2652	0.051194151
2654	0.058396752
2656	0.06942769
2658	0.078823891
2660	0.130536172
2662	0.158686002
2664	0.160974656
2666	0.23873287
2668	0.251700818
2670	0.443107405
2672	0.230287506
2674	0.140712255
2676	0.10634842
2678	0.080222015
2680	0.07584059
2682	0.062466043
2684	0.053644108
2686	0.05411057
2688	0.049152014
2690	0.048603836
2692	0.050085867
2694	0.048937147
2696	0.041536409
