# Supplementary material for: Cryogenic Ion Vibrational Predissociation (CIVP) Spectroscopy of Aryl Cobinamides in the Gas Phase: How Good Are the Calculations for Vitamin B12 Derivatives?
Source: J Am Chem Soc. 2023 Sep 1;145(36):19561–70. doi: 10.1021/jacs.3c03001 (PMC10510309; doi:10.1021/jacs.3c03001)
Supplement: Supplementary file 2 — ja3c03001_si_002.zip [file ja3c03001_si_002.zip › SI/xyz structures/bp86/alpha-etphcbi.xyz]

157
bp86 reopt after crest
Co	-0.5893657426	-0.368833567	-0.5423712531
N	-1.9564526732	0.6681757292	0.1836880455
C	-3.132720831	0.3336528581	0.6790366903
C	-3.5639721993	-1.0177423918	0.9070304359
C	-2.7672912753	-2.0934025545	0.5542078872
N	-1.5681839922	-1.9694097569	-0.1388813386
C	-1.0925533733	-3.2108683478	-0.4247382505
C	-0.1619502653	-3.4968511301	-1.4128647495
C	0.6183875748	-2.5500463968	-2.0489166978
N	0.6878117163	-1.244038163	-1.6628387768
C	1.8404356493	-0.6895091748	-2.2107042606
C	2.1486334958	0.6587327845	-2.2457975218
C	1.1923832991	1.6252870586	-1.7680423114
N	0.080293067	1.2750185139	-1.1484618076
C	-0.8612760226	2.4259191564	-1.0518963074
C	0.075406742	3.6401568892	-1.0999241851
C	-0.534425024	4.9991836092	-1.4730639318
C	-0.4645441252	6.0322892109	-0.3367579284
O	0.1976639993	5.8661945198	0.6869309207
N	-1.1820521141	7.1719229689	-0.5577598118
H	-1.6633891976	7.3455394444	-1.4328914916
H	-1.1026183369	7.9317877643	0.1111805599
H	-1.5739969529	4.9064586794	-1.8255665575
H	0.0113780066	5.4518914753	-2.3178142354
H	0.51568089	3.7656136372	-0.0996962075
C	1.2318080967	3.1462539152	-2.0365498251
C	0.9160351563	3.3753040817	-3.5334541845
H	1.6477406871	2.8681033792	-4.1750512237
H	-0.0811062192	2.9962390481	-3.8010040523
H	0.960272013	4.4444291605	-3.7898952275
C	2.5540728654	3.8618140962	-1.6572102417
H	3.3510379274	3.5993012466	-2.3629452373
C	3.0485283902	3.5995375657	-0.2212765834
C	4.566424039	3.530559138	-0.0958486019
O	5.2902753862	3.104731355	-1.0141083187
N	5.0895115261	3.8858846629	1.1062477976
C	6.5304107956	3.8281172429	1.3661611688
C	7.0594788301	2.4283535907	1.7313454185
C	6.5291340931	1.9098498009	3.0630874854
H	6.9280918354	0.9061845457	3.2651206054
H	6.8401013775	2.56608357	3.8899101799
H	5.4305672795	1.8477229709	3.0517145458
H	8.1609152015	2.5280772135	1.7996475336
O	6.7486472622	1.4691892785	0.7006061057
H	6.4594105149	1.9693053891	-0.1007778542
H	6.7615928483	4.5285688516	2.1813432566
H	7.0459531256	4.1845529573	0.4611497597
H	4.4643888937	4.2328705379	1.8267599132
H	2.6939933631	2.6090780185	0.1211257206
H	2.6311256405	4.3306307111	0.487446768
H	2.3848838703	4.9440577854	-1.7879378874
C	-1.7783008859	2.1607540061	0.1633875137
C	-1.0723280856	2.5837954953	1.4667241711
H	-0.9489615263	3.6731612806	1.5261924292
H	-0.0768928885	2.1234906548	1.5134748868
H	-1.6207578776	2.2386461783	2.3511147674
C	-3.2742069121	2.6559083904	0.078816656
C	-3.4814174027	4.0864374747	0.5978900916
H	-3.2151918675	4.2049275088	1.6557663067
H	-4.5311732191	4.3880644993	0.4724957569
H	-2.8766506265	4.8061896721	0.0296970434
C	-3.8768654066	2.6342586962	-1.3739903255
C	-3.8096290093	1.3263215188	-2.179164477
O	-2.8374426274	1.0496847736	-2.8923331652
N	-4.8841686268	0.5018261136	-2.0744445951
H	-5.6788336308	0.7345016154	-1.4872509701
H	-4.7979776902	-0.4574738784	-2.4165519636
H	-4.9298039207	2.9415452351	-1.2691059567
H	-3.3831871918	3.4033824579	-1.9860817953
C	-4.0152849239	1.5517621984	0.9152351107
H	-4.9929775448	1.3648660456	0.4512419525
C	-4.3384208032	1.8305793718	2.4097188563
H	-3.5226263482	2.3850558549	2.8936682473
C	-5.6508654087	2.6097341962	2.6710218336
C	-6.9162093894	1.9383095858	2.1396680697
O	-7.0616723675	1.6345265194	0.9496408434
N	-7.8917252235	1.6958509562	3.0593304744
H	-8.7755997605	1.3114913418	2.7372891377
H	-7.8139215231	1.9942131375	4.0242913144
H	-5.6050920198	3.6000741084	2.1939570583
H	-5.7352876616	2.7881980816	3.7541806512
H	-4.396159709	0.8694085781	2.9422249359
H	-1.4758129142	2.3593556387	-1.9659209649
C	3.4443039859	1.1034288925	-2.8885105709
H	4.0893114535	1.6733808325	-2.2049260018
H	4.0263604167	0.2462809208	-3.237488878
H	3.26660295	1.7428141393	-3.7662579147
C	2.7007422867	-1.8151174777	-2.7769750992
H	3.2793285354	-1.4962019651	-3.6548584911
C	3.6233341021	-2.4443175954	-1.7019327571
C	4.631530271	-1.54606387	-0.9862902709
C	5.1334723611	-2.2082657689	0.307626822
O	4.7289153628	-3.3124643245	0.6940994664
N	6.0600898256	-1.4948498166	0.9967097241
H	6.4118416271	-1.9002578491	1.8587798987
H	6.3300914664	-0.5336731735	0.7636202474
H	4.1890487988	-0.5736394739	-0.7174194557
H	5.5028239932	-1.3171321334	-1.62133712
H	4.1672760158	-3.2792895916	-2.167471375
H	2.9858662096	-2.9031841005	-0.9308780774
C	1.589178282	-2.8336008897	-3.1841036561
C	2.0290482715	-4.2952835616	-3.3052676587
H	2.8435848711	-4.3855861118	-4.0394649946
H	2.3700734265	-4.7197419095	-2.3523668951
H	1.1964215885	-4.9145685968	-3.6710320274
C	0.9385564764	-2.3930082442	-4.5208375285
H	0.0507341662	-3.0035770529	-4.7390069289
H	1.6552427026	-2.5288880899	-5.344826678
H	0.6294486009	-1.3384174783	-4.5005367188
H	-0.0099809145	-4.5463766357	-1.6622235933
C	-1.7116890559	-4.2451403388	0.4582106515
H	-1.7956353381	-5.2158427384	-0.0494732159
C	-0.8279008141	-4.4535782376	1.7328417083
C	0.6919010381	-4.5195771042	1.5388012272
C	1.1882352807	-5.6591129212	0.6512306218
O	0.4380717107	-6.5403947871	0.2199106641
N	2.5248593833	-5.6357490254	0.382929608
H	3.1546841925	-4.8867325372	0.6770815372
H	2.9134064729	-6.4079597049	-0.149631492
H	1.1559180819	-4.6495973608	2.5312054854
H	1.0831053245	-3.5618814304	1.1595216361
H	-1.1695255169	-5.3759352589	2.2241492065
H	-1.0121943796	-3.6227935013	2.429545067
C	-3.1045929568	-3.5956679346	0.7525052587
C	-3.642928657	-3.971087579	2.1488228732
H	-4.6981467095	-3.7036474006	2.2714659699
H	-3.0780421754	-3.4889709151	2.9566747967
H	-3.5668754536	-5.0594310248	2.2898857497
C	-4.1518493425	-4.1251306804	-0.2923860216
C	-4.0129354304	-3.6568736999	-1.7401607213
O	-4.3002599183	-2.5073168531	-2.0809434242
N	-3.595789687	-4.5937581042	-2.6379506659
H	-3.395345344	-5.5507646525	-2.373033181
H	-3.5376065778	-4.3342106788	-3.6182065282
H	-4.1401727048	-5.2246438096	-0.2267172833
H	-5.1567856373	-3.8027360441	0.0146443501
C	-4.9601912868	-1.2342528146	1.450542098
H	-4.9790988831	-1.3570220048	2.5456559343
H	-5.4266447994	-2.1222770329	1.0124165161
H	-5.618012665	-0.3929175634	1.2045347453
C	0.400813517	-0.465640682	1.1297498669
C	1.7781966743	-0.2376735935	1.1525452457
C	2.491564243	-0.3038741587	2.3593139645
C	1.8544552965	-0.5868974947	3.5742360971
C	0.4678757374	-0.7955806521	3.5378916211
C	-0.2529862974	-0.7356741858	2.3388328546
H	-1.3321641901	-0.8897128535	2.3728311595
H	-0.0712497513	-1.0022269966	4.4677156793
C	2.6308905193	-0.6980405217	4.868129489
C	2.987306116	-2.15048431	5.233973656
H	3.5569634245	-2.1903396434	6.1742095471
H	3.5938911309	-2.6191339099	4.4451656338
H	2.0796036034	-2.7585793712	5.3635356112
H	3.5565215173	-0.1055652988	4.7887681669
H	2.0437467279	-0.2516876454	5.687672343
H	3.5725053523	-0.1359073431	2.3417683095
H	2.3207649733	-0.0016239119	0.2366102847
