# Supplementary material for: Cryogenic Ion Vibrational Predissociation (CIVP) Spectroscopy of Aryl Cobinamides in the Gas Phase: How Good Are the Calculations for Vitamin B12 Derivatives?
Source: J Am Chem Soc. 2023 Sep 1;145(36):19561–70. doi: 10.1021/jacs.3c03001 (PMC10510309; doi:10.1021/jacs.3c03001)
Supplement: Supplementary file 2 — ja3c03001_si_002.zip [file ja3c03001_si_002.zip › SI/xyz structures/bp86/alpha-phcbi.xyz]

151
bp86 reopt after crest
Co	0.3569263166	-0.2921317226	0.3095979937
N	-0.126635903	1.4633861008	0.8082975798
C	-1.2355928985	2.0029687312	1.2868559503
C	-2.3572863005	1.2060149552	1.6882653809
C	-2.2897497575	-0.1726607081	1.6521743171
N	-1.2147584373	-0.9344116415	1.2111631108
C	-1.4376818214	-2.2328606117	1.5618384299
C	-0.7115243345	-3.3002724297	1.071036319
C	0.4322835212	-3.1921984441	0.2938952384
N	1.1283935841	-2.0442330328	0.0819243126
C	2.399203083	-2.3653667007	-0.3879490035
C	3.3886940329	-1.429016304	-0.6327524753
C	3.1324596096	-0.0204444982	-0.5095455287
N	1.9618055003	0.5040218609	-0.2026792544
C	2.0156261856	2.0077816711	-0.2286300734
C	0.9919631704	2.4436803755	0.8408776488
H	1.4559164887	2.3001697041	1.8321980775
C	0.2755812601	3.7973631196	0.770005239
C	1.0552897019	5.0322769166	1.2431413333
C	1.3680092237	6.0309602829	0.1167135572
O	0.8683817003	5.9597397751	-1.0043239079
N	2.2317677172	7.0291626956	0.4647366831
H	2.4182651664	7.7660419451	-0.2085825543
H	2.5960368608	7.1274419207	1.4055490746
H	1.9864343509	4.7586078011	1.7638962186
H	0.4732809297	5.6010016783	1.9881392384
H	0.0024028078	3.9878637214	-0.2799741327
C	-1.0612518655	3.5188674257	1.54279011
C	-0.9105849159	3.7041540914	3.0739163329
H	-0.7754337099	4.76365793	3.3388721023
H	-0.0541646605	3.1374997122	3.4672492367
H	-1.8104958936	3.3567621802	3.598794619
C	-2.1400249315	4.5262234642	1.0370871541
H	-2.9877331005	4.5747113878	1.7370178943
C	-2.670331463	4.4294782227	-0.4207801553
C	-3.9086882591	3.5614585656	-0.5793033465
O	-3.8160560962	2.3255705911	-0.6957016476
N	-5.1099627205	4.1950013304	-0.5743303707
H	-5.0998745181	5.2080548545	-0.5045189842
C	-6.4229262973	3.5300465591	-0.4615861156
H	-6.4890084147	3.0228302268	0.5150918325
H	-7.1696042761	4.3364473423	-0.4680967282
C	-6.7968727386	2.5017689207	-1.5540834007
C	-6.5762801228	3.0187741754	-2.9755950158
H	-5.514554713	3.2402326937	-3.1578965897
H	-7.1570990875	3.9358562931	-3.1615690785
H	-6.8961695497	2.257617442	-3.6994369428
O	-6.1431571049	1.2431397832	-1.3334596554
H	-5.1966509734	1.4820264605	-1.1226481201
H	-7.8722763737	2.3035096968	-1.4056515792
H	-2.8850253735	5.4486255672	-0.7769612871
H	-1.8986453949	4.0222791787	-1.0888983049
H	-1.6549620875	5.5127939161	1.1288943332
C	1.5747904342	2.4923137924	-1.6226876779
H	2.1849779267	2.044895355	-2.4159903254
H	0.5378857601	2.1851150889	-1.8099316814
H	1.6282386255	3.5857012847	-1.706287766
C	3.5440382332	2.2745276438	0.0682753302
C	4.0427410192	3.6365938433	-0.4361117442
H	3.9279114176	3.7622525296	-1.5201878463
H	5.1044690472	3.7704646104	-0.184276397
H	3.5008946921	4.4624221099	0.0441611179
C	4.2162215623	1.0420328671	-0.6338503049
H	5.077852857	0.7290541735	-0.0288127133
C	4.7871911379	1.2080974886	-2.0701997398
H	4.1437884036	1.8590554354	-2.6779748338
H	4.7695412767	0.2284830967	-2.5704193086
C	6.2282496952	1.7701228616	-2.1509490599
C	7.2842662043	0.940208472	-1.4232372173
O	7.2165272986	0.6859424673	-0.2146540787
N	8.3204101821	0.4931709235	-2.1866438858
H	8.4236336088	0.7453953762	-3.1623346067
H	9.0772055035	-0.0077247264	-1.7294801004
H	6.2661877134	2.7755313752	-1.7067306196
H	6.4930740835	1.8863026372	-3.213264554
C	3.9237874001	2.2130492096	1.594676201
C	3.5369056924	0.9626918737	2.400570111
O	2.4457431384	0.8713372149	2.9771018084
N	4.4667447308	-0.0253112947	2.4588217428
H	5.3621987802	0.059836224	1.9883867993
H	4.1811658706	-0.9469108142	2.798135031
H	3.4771462078	3.0713571156	2.1175289246
H	5.0163279679	2.3490141421	1.6396364868
C	4.8083354475	-1.8555697407	-0.9421889777
H	4.9894579372	-1.9874286914	-2.0212600639
H	5.0654348417	-2.7974700351	-0.4491741708
H	5.5314391726	-1.1160063787	-0.5798383368
C	2.5525900374	-3.9062775629	-0.4905110968
C	3.2341023659	-4.4087636491	-1.7794294731
H	4.3147161848	-4.2330111368	-1.7705181612
H	2.8210785919	-3.931713746	-2.6773693944
H	3.0828700667	-5.4939803661	-1.8753261618
C	1.0613448237	-4.3638603394	-0.3901124425
H	0.945632309	-5.2840308426	0.1997463382
C	0.3680536877	-4.6295023058	-1.7626778324
H	0.799452526	-5.5537941676	-2.1725792757
C	-1.1587909796	-4.7681008952	-1.7476581338
C	-1.6938500027	-5.8916216436	-0.8562504479
O	-0.9521299168	-6.7456801109	-0.3554063484
N	-3.0406540228	-5.8848777844	-0.6743152974
H	-3.4419371916	-6.6413844596	-0.128202928
H	-3.6654878973	-5.1397746796	-1.007707221
H	-1.6437242583	-3.8179318935	-1.474764856
H	-1.4939020322	-4.9804284146	-2.7771101014
H	0.6130774719	-3.812339943	-2.4584725958
C	3.3560613799	-4.5142800048	0.7153231523
C	3.0296030147	-3.9912438229	2.1125966253
O	3.4336924513	-2.8950782403	2.5079466584
N	2.2974946972	-4.8197526804	2.9093032457
H	1.9857736904	-5.7344743307	2.604402113
H	2.0888297509	-4.5207685981	3.8572202111
H	4.4268484467	-4.3127192073	0.5751839653
H	3.2282755501	-5.6069647813	0.6615298174
H	-1.0598630483	-4.3067844108	1.3000291562
C	-2.5858931787	-2.3538252503	2.5488199295
C	-3.3481792406	-3.6821559948	2.5123479522
H	-4.21136235	-3.6387873197	3.1934309851
H	-3.7113340773	-3.951039412	1.5119775929
H	-2.7053382083	-4.502262584	2.8651727893
C	-1.9991221086	-2.1570504573	3.9734121214
H	-1.4609167886	-1.2025621071	4.0651730298
H	-2.8116110018	-2.1725654981	4.7156268226
H	-1.2978134625	-2.9677681478	4.2171569999
C	-3.4003893309	-1.0846886146	2.1589490168
H	-3.8704745051	-0.6544710808	3.0562641184
C	-4.5351165193	-1.3321673494	1.1262220914
H	-5.2108270318	-2.0861201388	1.5596756207
C	-4.0704280838	-1.7902775312	-0.2735523244
C	-5.149104077	-2.5321113812	-1.0566593923
O	-5.0788333572	-3.756090263	-1.253898339
N	-6.1912675368	-1.7885417266	-1.5008660025
H	-6.2293901009	-0.7670173375	-1.4250524037
H	-6.9131824199	-2.2646061568	-2.0340269731
H	-3.2308174832	-2.491424835	-0.1957049702
H	-3.7101853014	-0.9283204371	-0.8544776115
H	-5.1368042302	-0.4164798883	1.0238218939
C	-3.5921149428	1.8210563622	2.3133316563
H	-3.6423793888	2.9009405258	2.1686631881
H	-4.5106331881	1.4009063696	1.8856026217
H	-3.6198114798	1.6365809201	3.4001004254
C	-0.3370325886	-0.2659832473	-1.5093187123
C	-1.5713026693	0.3349188377	-1.7636264884
C	-2.0772525135	0.3753186175	-3.0727343501
C	-1.3572596074	-0.1762596163	-4.133707626
C	-0.11370911	-0.758081866	-3.8785370594
C	0.4004536441	-0.7978180688	-2.5746082008
H	1.3868311174	-1.2354256968	-2.41805842
H	0.4740602528	-1.182282557	-4.6963786646
H	-1.7547814873	-0.1434362928	-5.1496239302
H	-3.0454085194	0.8499030457	-3.2479981992
H	-2.1543468087	0.8059504906	-0.9736363112
Version=ES64L-G09RevD.01
State=1-A
HF=-4692.512957
RMSD=3.797e-09
RMSF=3.777e-06
Dipole=1.0441144	3.7341137	-0.0532955
Quadrupole=44.0481862	2.5511721	-46.5993583	-19.8440265	-28.0518222	-0.8732108
PG=C01 [X(C54H77Co1N11O8)]
@1
1
GINC-EU-G1-039-3
Freq
RBP86
def2TZVP/W06
C54H77Co1N11O8(1+)
TSYBIZOA
14-May-2020
0
#N Geom=AllCheck Guess=TCheck SCRF=Check GenChk RBP86/def2TZVP/W06 Freq
bp86 reopt after crest
Co	0.3569263166	-0.2921317226	0.3095979937
N	-0.126635903	1.4633861008	0.8082975798
C	-1.2355928985	2.0029687312	1.2868559503
C	-2.3572863005	1.2060149552	1.6882653809
C	-2.2897497575	-0.1726607081	1.6521743171
N	-1.2147584373	-0.9344116415	1.2111631108
C	-1.4376818214	-2.2328606117	1.5618384299
C	-0.7115243345	-3.3002724297	1.071036319
C	0.4322835212	-3.1921984441	0.2938952384
N	1.1283935841	-2.0442330328	0.0819243126
C	2.399203083	-2.3653667007	-0.3879490035
C	3.3886940329	-1.429016304	-0.6327524753
C	3.1324596096	-0.0204444982	-0.5095455287
N	1.9618055003	0.5040218609	-0.2026792544
C	2.0156261856	2.0077816711	-0.2286300734
C	0.9919631704	2.4436803755	0.8408776488
H	1.4559164887	2.3001697041	1.8321980775
C	0.2755812601	3.7973631196	0.770005239
C	1.0552897019	5.0322769166	1.2431413333
C	1.3680092237	6.0309602829	0.1167135572
O	0.8683817003	5.9597397751	-1.0043239079
N	2.2317677172	7.0291626956	0.4647366831
H	2.4182651664	7.7660419451	-0.2085825543
H	2.5960368608	7.1274419207	1.4055490746
H	1.9864343509	4.7586078011	1.7638962186
H	0.4732809297	5.6010016783	1.9881392384
H	0.0024028078	3.9878637214	-0.2799741327
C	-1.0612518655	3.5188674257	1.54279011
C	-0.9105849159	3.7041540914	3.0739163329
H	-0.7754337099	4.76365793	3.3388721023
H	-0.0541646605	3.1374997122	3.4672492367
H	-1.8104958936	3.3567621802	3.598794619
C	-2.1400249315	4.5262234642	1.0370871541
H	-2.9877331005	4.5747113878	1.7370178943
C	-2.670331463	4.4294782227	-0.4207801553
C	-3.9086882591	3.5614585656	-0.5793033465
O	-3.8160560962	2.3255705911	-0.6957016476
N	-5.1099627205	4.1950013304	-0.5743303707
H	-5.0998745181	5.2080548545	-0.5045189842
C	-6.4229262973	3.5300465591	-0.4615861156
H	-6.4890084147	3.0228302268	0.5150918325
H	-7.1696042761	4.3364473423	-0.4680967282
C	-6.7968727386	2.5017689207	-1.5540834007
C	-6.5762801228	3.0187741754	-2.9755950158
H	-5.514554713	3.2402326937	-3.1578965897
H	-7.1570990875	3.9358562931	-3.1615690785
H	-6.8961695497	2.257617442	-3.6994369428
O	-6.1431571049	1.2431397832	-1.3334596554
H	-5.1966509734	1.4820264605	-1.1226481201
H	-7.8722763737	2.3035096968	-1.4056515792
H	-2.8850253735	5.4486255672	-0.7769612871
H	-1.8986453949	4.0222791787	-1.0888983049
H	-1.6549620875	5.5127939161	1.1288943332
C	1.5747904342	2.4923137924	-1.6226876779
H	2.1849779267	2.044895355	-2.4159903254
H	0.5378857601	2.1851150889	-1.8099316814
H	1.6282386255	3.5857012847	-1.706287766
C	3.5440382332	2.2745276438	0.0682753302
C	4.0427410192	3.6365938433	-0.4361117442
H	3.9279114176	3.7622525296	-1.5201878463
H	5.1044690472	3.7704646104	-0.184276397
H	3.5008946921	4.4624221099	0.0441611179
C	4.2162215623	1.0420328671	-0.6338503049
H	5.077852857	0.7290541735	-0.0288127133
C	4.7871911379	1.2080974886	-2.0701997398
H	4.1437884036	1.8590554354	-2.6779748338
H	4.7695412767	0.2284830967	-2.5704193086
C	6.2282496952	1.7701228616	-2.1509490599
C	7.2842662043	0.940208472	-1.4232372173
O	7.2165272986	0.6859424673	-0.2146540787
N	8.3204101821	0.4931709235	-2.1866438858
H	8.4236336088	0.7453953762	-3.1623346067
H	9.0772055035	-0.0077247264	-1.7294801004
H	6.2661877134	2.7755313752	-1.7067306196
H	6.4930740835	1.8863026372	-3.213264554
C	3.9237874001	2.2130492096	1.594676201
C	3.5369056924	0.9626918737	2.400570111
O	2.4457431384	0.8713372149	2.9771018084
N	4.4667447308	-0.0253112947	2.4588217428
H	5.3621987802	0.059836224	1.9883867993
H	4.1811658706	-0.9469108142	2.798135031
H	3.4771462078	3.0713571156	2.1175289246
H	5.0163279679	2.3490141421	1.6396364868
C	4.8083354475	-1.8555697407	-0.9421889777
H	4.9894579372	-1.9874286914	-2.0212600639
H	5.0654348417	-2.7974700351	-0.4491741708
H	5.5314391726	-1.1160063787	-0.5798383368
C	2.5525900374	-3.9062775629	-0.4905110968
C	3.2341023659	-4.4087636491	-1.7794294731
H	4.3147161848	-4.2330111368	-1.7705181612
H	2.8210785919	-3.931713746	-2.6773693944
H	3.0828700667	-5.4939803661	-1.8753261618
C	1.0613448237	-4.3638603394	-0.3901124425
H	0.945632309	-5.2840308426	0.1997463382
C	0.3680536877	-4.6295023058	-1.7626778324
H	0.799452526	-5.5537941676	-2.1725792757
C	-1.1587909796	-4.7681008952	-1.7476581338
C	-1.6938500027	-5.8916216436	-0.8562504479
O	-0.9521299168	-6.7456801109	-0.3554063484
N	-3.0406540228	-5.8848777844	-0.6743152974
H	-3.4419371916	-6.6413844596	-0.128202928
H	-3.6654878973	-5.1397746796	-1.007707221
H	-1.6437242583	-3.8179318935	-1.474764856
H	-1.4939020322	-4.9804284146	-2.7771101014
H	0.6130774719	-3.812339943	-2.4584725958
C	3.3560613799	-4.5142800048	0.7153231523
C	3.0296030147	-3.9912438229	2.1125966253
O	3.4336924513	-2.8950782403	2.5079466584
N	2.2974946972	-4.8197526804	2.9093032457
H	1.9857736904	-5.7344743307	2.604402113
H	2.0888297509	-4.5207685981	3.8572202111
H	4.4268484467	-4.3127192073	0.5751839653
H	3.2282755501	-5.6069647813	0.6615298174
H	-1.0598630483	-4.3067844108	1.3000291562
C	-2.5858931787	-2.3538252503	2.5488199295
C	-3.3481792406	-3.6821559948	2.5123479522
H	-4.21136235	-3.6387873197	3.1934309851
H	-3.7113340773	-3.951039412	1.5119775929
H	-2.7053382083	-4.502262584	2.8651727893
C	-1.9991221086	-2.1570504573	3.9734121214
H	-1.4609167886	-1.2025621071	4.0651730298
H	-2.8116110018	-2.1725654981	4.7156268226
H	-1.2978134625	-2.9677681478	4.2171569999
C	-3.4003893309	-1.0846886146	2.1589490168
H	-3.8704745051	-0.6544710808	3.0562641184
C	-4.5351165193	-1.3321673494	1.1262220914
H	-5.2108270318	-2.0861201388	1.5596756207
C	-4.0704280838	-1.7902775312	-0.2735523244
C	-5.149104077	-2.5321113812	-1.0566593923
O	-5.0788333572	-3.756090263	-1.253898339
N	-6.1912675368	-1.7885417266	-1.5008660025
H	-6.2293901009	-0.7670173375	-1.4250524037
H	-6.9131824199	-2.2646061568	-2.0340269731
H	-3.2308174832	-2.491424835	-0.1957049702
H	-3.7101853014	-0.9283204371	-0.8544776115
H	-5.1368042302	-0.4164798883	1.0238218939
C	-3.5921149428	1.8210563622	2.3133316563
H	-3.6423793888	2.9009405258	2.1686631881
H	-4.5106331881	1.4009063696	1.8856026217
H	-3.6198114798	1.6365809201	3.4001004254
C	-0.3370325886	-0.2659832473	-1.5093187123
C	-1.5713026693	0.3349188377	-1.7636264884
C	-2.0772525135	0.3753186175	-3.0727343501
C	-1.3572596074	-0.1762596163	-4.133707626
C	-0.11370911	-0.758081866	-3.8785370594
C	0.4004536441	-0.7978180688	-2.5746082008
H	1.3868311174	-1.2354256968	-2.41805842
H	0.4740602528	-1.182282557	-4.6963786646
H	-1.7547814873	-0.1434362928	-5.1496239302
H	-3.0454085194	0.8499030457	-3.2479981992
H	-2.1543468087	0.8059504906	-0.9736363112
Version=ES64L-G09RevD.01
State=1-A
HF=-4692.512957
RMSD=1.639e-09
RMSF=3.781e-06
ZeroPoint=1.244299
