# Supplementary material for: Cryogenic Ion Vibrational Predissociation (CIVP) Spectroscopy of Aryl Cobinamides in the Gas Phase: How Good Are the Calculations for Vitamin B12 Derivatives?
Source: J Am Chem Soc. 2023 Sep 1;145(36):19561–70. doi: 10.1021/jacs.3c03001 (PMC10510309; doi:10.1021/jacs.3c03001)
Supplement: Supplementary file 2 — ja3c03001_si_002.zip [file ja3c03001_si_002.zip › SI/xyz structures/bp86/beta-etphcbi.xyz]

157
bp86 reopt after crest
Co	0.9132343849	-0.3910429468	0.2753632201
N	-0.5937272146	-0.9537480535	1.2159418056
C	-1.0346939575	-2.1458660241	1.5678458905
C	-0.4020763651	-3.358037359	1.119324878
C	0.6563892259	-3.3272469198	0.2218269587
N	1.3406438125	-2.1932216529	-0.1953110061
C	2.4072685095	-2.5680323068	-0.9634101589
C	3.2194460542	-1.6881988441	-1.6565495738
C	3.1276410938	-0.3046051712	-1.6095070619
N	2.2801301288	0.3909598501	-0.8075340176
C	2.6615715312	1.734665196	-0.7961757102
C	1.8761050891	2.7502225473	-0.2760592595
C	0.5004096301	2.4786844329	0.060282558
N	0.0594920873	1.2656105933	0.3103841968
C	-1.3948704149	1.24680242	0.6886451778
C	-2.2345626422	0.7510194624	-0.5019364718
H	-3.3037311647	0.7577215073	-0.2501166876
H	-2.0844533916	1.3796396344	-1.3872077299
H	-1.952705422	-0.2743884937	-0.7734235999
C	-1.3963194791	0.15427469	1.803856608
C	-2.6870043642	-0.5389896595	2.2784776409
H	-3.3929131059	-0.5753659963	1.4368617796
C	-3.4027705225	0.0687359013	3.5030538768
C	-4.447096769	1.1590335629	3.259587832
O	-4.3726494705	2.2665046682	3.8143231725
N	-5.4705465199	0.8216649003	2.4405498264
H	-6.216667291	1.4995960939	2.315335245
H	-5.5451207981	-0.0917969017	1.9722767061
H	-2.6841378584	0.4709477528	4.228919618
H	-3.9469152168	-0.7410554396	4.0180481875
C	-2.2309515176	-2.0260521359	2.5307755509
C	-3.430487123	-2.9848988155	2.314179834
C	-3.8457246619	-3.2970542471	0.8717830127
C	-4.7886248295	-2.3102312038	0.1838070719
O	-5.5658090975	-1.5592807643	0.8045182558
N	-4.7548738497	-2.3862240856	-1.167063078
C	-5.6994987544	-1.6846418135	-2.0228633031
C	-5.1151396835	-1.3650743903	-3.4016811192
C	-6.1516640571	-0.7223193371	-4.3182682925
H	-5.7029273251	-0.4858592622	-5.2920283605
H	-7.0033645747	-1.3975935677	-4.4859344479
H	-6.5429105336	0.2099467829	-3.8793565509
H	-4.7407452937	-2.2937866002	-3.8627884409
O	-3.9291614179	-0.5363245853	-3.2928062846
H	-4.1887872828	0.2946025304	-2.8538250595
H	-6.0113111728	-0.7588153919	-1.5110486258
H	-6.61509031	-2.2881105378	-2.1604398229
H	-4.0162790241	-2.9718324448	-1.5952539386
H	-2.9798414804	-3.4705696015	0.2162829977
H	-4.4021036757	-4.2508615	0.8779590232
H	-3.2275473755	-3.9348813127	2.8266071289
H	-4.2978751598	-2.5520673485	2.8420651112
C	-1.6751013068	-2.2207831209	3.9650742336
H	-2.4808273751	-2.1558554777	4.7100847597
H	-0.9105842282	-1.4717199788	4.2155795597
H	-1.2129837905	-3.211170472	4.0748988575
H	-0.8249851609	0.5413325705	2.6642540065
C	-1.6716402116	2.7653345092	1.050905088
C	-3.1077331541	3.2290713661	0.7698795137
H	-3.1996970185	4.308334753	0.9607431084
H	-3.826268456	2.7278822215	1.4285724583
H	-3.4141584382	3.0497755465	-0.2674577253
C	-1.3283914306	3.028968467	2.5463921836
C	-1.5281700768	4.4850032414	2.9753276529
O	-0.781959765	5.3934502481	2.5879474074
N	-2.5740162135	4.6851495715	3.8158385263
H	-2.7735504168	5.633448015	4.1206461082
H	-3.2309993299	3.9314803567	4.0341024936
H	-1.9512166891	2.3866642681	3.1811478549
H	-0.2729828741	2.7808257577	2.7412861419
C	-0.6011648759	3.515542046	0.1638157499
H	-0.2655582098	4.4031354297	0.7252080578
C	-1.1135191864	3.9942218006	-1.2221490113
C	-0.1179392707	4.8263324105	-2.0499651084
C	-0.6370550409	5.0288833872	-3.4691496338
O	-0.7746674327	4.0800860121	-4.2539318025
N	-0.9496063286	6.2989451246	-3.8296114408
H	-0.8332042091	7.0839223894	-3.1998625599
H	-1.2948788403	6.4716767068	-4.7696328723
H	0.8304298102	4.27987345	-2.1550998251
H	0.0986407482	5.7833844585	-1.5511711475
H	-1.4195874675	3.138436941	-1.8405728368
H	-2.0124766038	4.6055262417	-1.0540994036
C	2.4239644291	4.138626413	-0.0006799525
H	3.4399402456	4.0780252488	0.4109416892
H	2.4747540502	4.7917677802	-0.8831893361
H	1.8060071548	4.6512041861	0.7479222194
C	4.0384459606	1.8721924232	-1.4752732344
C	4.3151678783	3.1807304903	-2.2356900619
H	4.5740374471	4.0015952902	-1.5564615716
H	3.474743674	3.5077050474	-2.8609822249
H	5.1831671921	3.0280779143	-2.894136764
C	3.9979678069	0.6197885099	-2.4141791179
H	5.0059638571	0.1900964858	-2.5093754479
C	3.4558594382	0.8348332373	-3.8558389631
C	2.079768363	1.4927885918	-4.0517536943
C	0.8734378176	0.5538111792	-4.1216080346
O	0.9760734611	-0.6828814645	-4.087301696
N	-0.3170355385	1.1908678925	-4.2433961877
H	-1.1486190786	0.6360132569	-4.4232218414
H	-0.4012252482	2.2165172758	-4.2809616544
H	1.8645351005	2.2443148844	-3.2769919914
H	2.0863605481	2.0541510339	-5.0010089774
H	4.2060842155	1.4332768713	-4.3936883262
H	3.4392620312	-0.1504814738	-4.3473984576
C	5.190449643	1.7316924087	-0.4031831054
C	5.63944496	0.3254514296	0.0135069288
O	6.2940339	-0.3890901978	-0.7496060518
N	5.3481950739	-0.0459244704	1.2900171016
H	4.6675578999	0.4491366898	1.8624343573
H	5.6155553143	-0.9825451753	1.5781323594
H	6.0912137366	2.179508941	-0.8490560511
H	4.930154017	2.3389575243	0.4768199
H	4.0097688411	-2.1074779875	-2.2776120001
C	2.6308295075	-4.0709914368	-0.9153417389
C	3.1957873186	-4.6939667301	-2.1986406128
H	4.2286119406	-4.3566879825	-2.3676817824
H	3.2326820457	-5.7889311937	-2.1001485246
H	2.6112025947	-4.4493841365	-3.0942392184
C	3.6341962575	-4.3450067661	0.2387193554
H	4.6085543462	-3.8835323611	0.0239964701
H	3.2687628918	-3.946068455	1.1963837709
H	3.7831647537	-5.4298524316	0.3499573785
C	1.2167985897	-4.5560542834	-0.480371314
H	1.326750178	-5.3887080095	0.2305290728
C	0.2973794467	-5.0792131952	-1.6187178512
C	-0.0665922003	-4.0961601302	-2.7443164553
C	-1.3637752926	-3.3160407561	-2.5354152822
O	-2.3618056859	-3.845467485	-2.0051689472
N	-1.3640837834	-2.0585128354	-3.0187468395
H	-2.2406830795	-1.5253067951	-3.0223164603
H	-0.5255189848	-1.6466800786	-3.4584048639
H	0.7488945228	-3.3968388726	-2.97780251
H	-0.236678739	-4.6776663925	-3.6668833439
H	0.7998963804	-5.9555744917	-2.0540273985
H	-0.6416197197	-5.4523175116	-1.1824446328
C	-0.9093022494	-4.7058223212	1.5913091224
H	-1.7387610817	-5.0885037702	0.9775784828
H	-1.2620903637	-4.6619830807	2.6274209516
H	-0.1129727285	-5.4589689304	1.5645731384
C	1.875440436	-0.2838092375	1.9688567842
C	2.30821744	0.942885968	2.4838739474
C	2.9790949565	1.0078227438	3.7172363403
C	3.2336207272	-0.1436841305	4.4758226047
C	2.7832531685	-1.364935617	3.9522553804
C	2.1074893733	-1.4388132361	2.726236518
H	1.7539633892	-2.4137616276	2.3895034175
H	2.9455569172	-2.2864055495	4.5196253909
C	3.9731309037	-0.0743276397	5.7937667034
C	5.4840568623	-0.3362456759	5.6550007879
H	5.9555131495	0.4006236834	4.9876708226
H	5.9822668337	-0.2740978184	6.6332519728
H	5.6769983871	-1.3375015865	5.241541997
H	3.5412565086	-0.809163657	6.4923786761
H	3.815320493	0.9174931187	6.2463178528
H	3.2902435238	1.9854879568	4.0974615892
H	2.1362943378	1.8737934487	1.9441154786
