# Supplementary material for: Cryogenic Ion Vibrational Predissociation (CIVP) Spectroscopy of Aryl Cobinamides in the Gas Phase: How Good Are the Calculations for Vitamin B12 Derivatives?
Source: J Am Chem Soc. 2023 Sep 1;145(36):19561–70. doi: 10.1021/jacs.3c03001 (PMC10510309; doi:10.1021/jacs.3c03001)
Supplement: Supplementary file 2 — ja3c03001_si_002.zip [file ja3c03001_si_002.zip › SI/xyz structures/bp86/beta-phcbi.xyz]

151
bp86 reopt after crest
Co	-0.9040687018	-0.405372579	-0.6861358293
N	0.7954027214	-0.9519777211	-1.222521121
C	1.318948548	-2.138793465	-1.4601025578
C	0.6046388202	-3.3577585824	-1.1893749118
C	-0.6423119518	-3.3400250935	-0.5787981457
N	-1.4190784201	-2.2142123202	-0.3403605607
C	-2.637312515	-2.6021284223	0.1431111251
C	-3.6029735065	-1.7314530372	0.6147309832
C	-3.5143105855	-0.3469905908	0.59376935
N	-2.5032187947	0.3596086087	0.0253381236
C	-2.8825384193	1.7004545353	-0.0748012632
C	-2.0027864089	2.7254591038	-0.3819087287
C	-0.5836889427	2.4672856563	-0.3695069413
N	-0.0835350244	1.2587909092	-0.5052739231
C	1.4184345041	1.2514033788	-0.5059118347
C	1.9333436204	0.7595997876	0.8587620507
H	3.0314880788	0.7774005221	0.8847771388
H	1.5564679453	1.388672062	1.6733738968
H	1.6003931258	-0.2684523076	1.0519871301
C	1.7094549792	0.1648570992	-1.5874448549
C	3.0837923764	-0.5156369258	-1.7328555642
H	3.56422487	-0.548915705	-0.7449701186
C	4.0694810622	0.1057306113	-2.7452553024
C	5.0195427505	1.1977817406	-2.2513181088
O	5.0796941986	2.3062367584	-2.8056571605
N	5.8133335734	0.8610206241	-1.2078879145
H	6.5052820783	1.540067809	-0.9043959819
H	5.774456494	-0.0536029856	-0.7376894685
H	3.5435130952	0.512417747	-3.6192193047
H	4.7253932038	-0.6973700757	-3.121468687
C	2.7159249526	-2.00392166	-2.0954878765
C	2.5269772469	-2.1909126937	-3.6237389135
H	1.8483015069	-1.4384807288	-4.0505743661
H	2.1026402706	-3.1790677071	-3.8468845725
H	3.4902607355	-2.1260550607	-4.1492965284
C	3.8338376274	-2.9578154481	-1.6001194888
C	3.8913129146	-3.2859664236	-0.1035736091
C	4.6216172308	-2.2969604602	0.8045343055
O	5.5079669206	-1.5210564346	0.3976030839
N	4.2695374297	-2.4005055118	2.1076636411
C	4.9708700825	-1.7025715741	3.1744547171
C	4.0562387305	-1.3477598912	4.3504766871
C	4.8322931589	-0.6906260596	5.487916094
H	4.1516964727	-0.4242227544	6.3071874921
H	5.6007018752	-1.3698983575	5.8851448888
H	5.338435591	0.2255800425	5.1430084603
H	3.5657278984	-2.2635254253	4.71974302
O	2.9470036344	-0.5152253022	3.9254310742
H	3.3181275603	0.2871260625	3.5142917935
H	5.4257690435	-0.7929608419	2.74837506
H	5.8047951942	-2.320309707	3.5544132223
H	3.459198413	-3.0023147894	2.3386374996
H	2.8963023242	-3.4836894817	0.320910965
H	4.4494431881	-4.2314821102	0.0140410775
H	3.7731514934	-3.9031459366	-2.1558392655
H	4.7997660436	-2.5131099912	-1.8965927227
H	1.3664380307	0.5529854637	-2.5607857125
C	1.7658272449	2.7725111506	-0.782052994
C	3.0848288433	3.2409507642	-0.15264873
H	3.2233849088	4.3186045281	-0.3232456328
H	3.9448055875	2.7347354777	-0.6066984937
H	3.1237489681	3.0696625482	0.9297118683
C	1.8076003747	3.0444700996	-2.3150609706
C	2.1003815876	4.5048550078	-2.6706589952
O	1.2780238294	5.4084623396	-2.4718400705
N	3.31992231	4.7140937034	-3.2265518838
H	3.5841552107	5.6651130539	-3.4668805212
H	4.0132436127	3.9633853948	-3.2827255927
H	2.5741403347	2.4097108412	-2.776123643
H	0.8369927948	2.7942741728	-2.7720239271
C	0.5012799557	3.5125542629	-0.1914211843
H	0.3127838983	4.3987515832	-0.8195782689
C	0.6438342528	3.9936443813	1.2778013464
C	-0.52890022	4.8294865529	1.8212168586
C	-0.3868558219	5.0394714501	3.3244633222
O	-0.4559208953	4.0942879802	4.1227217005
N	-0.1735289218	6.3109408067	3.7464080945
H	-0.1243776459	7.0925066342	3.1036189829
H	-0.0773925684	6.4883716176	4.7423869319
H	-1.4734958791	4.2832098827	1.6860379469
H	-0.611862621	5.7835813193	1.2787222091
H	0.7796737589	3.139126079	1.9558009127
H	1.5566258833	4.6038933041	1.3427131557
C	-2.4811175344	4.1104299816	-0.7791882751
H	-1.6874475102	4.6538991131	-1.3074601211
H	-3.3334201212	4.041224817	-1.4689621453
H	-2.8031866739	4.7387696108	0.0625275871
C	-4.3871417292	1.8203863347	0.2391168927
C	-4.8631744148	3.1229136843	0.9049717517
H	-4.9617249968	3.9399659781	0.1802726823
H	-4.2071609111	3.4639211844	1.7152847778
H	-5.8627486193	2.9541334097	1.3323357253
C	-4.5673514913	0.5653739288	1.1569121621
H	-5.5613931736	0.1245444036	0.992946006
C	-4.4139325167	0.7762174131	2.6908913838
C	-3.1502554318	1.4476541523	3.2534763088
C	-1.9488832239	0.5425598102	3.5318361622
O	-2.0026028905	-0.6949908673	3.4468309472
N	-0.8283325271	1.2072253199	3.9077581097
H	-0.0368153215	0.6683599115	4.2469401966
H	-0.786995129	2.2329574353	3.997039027
H	-2.8037624256	2.2825440553	2.6263470069
H	-3.4075839075	1.9087011602	4.2224738544
H	-5.2851625292	1.3629926501	3.0185333756
H	-4.5159510553	-0.2124055893	3.165021571
C	-5.2323398766	1.6727639092	-1.0881490347
C	-5.5502494885	0.2660636997	-1.612016422
O	-6.3449055939	-0.47179931	-1.0239758898
N	-4.9767086882	-0.0794743227	-2.7960955677
H	-4.2127910696	0.4469305869	-3.2129559684
H	-5.1708772993	-1.0068801843	-3.1619288814
H	-6.2214839637	2.1081803687	-0.8802325821
H	-4.7688818174	2.2907337144	-1.8719415192
H	-4.5188617015	-2.1583799676	1.0208503885
C	-2.8273815713	-4.1070829082	0.0420674748
C	-3.6784132512	-4.7382821138	1.1516306792
H	-4.7224782978	-4.4023043504	1.0733478533
H	-3.6889422505	-5.8326973563	1.0411170317
H	-3.323067767	-4.4988104802	2.1614799705
C	-3.5209633646	-4.3905080737	-1.3189257559
H	-3.6277295298	-5.4768452704	-1.4599540884
H	-4.5227153377	-3.9389227032	-1.345951887
H	-2.9405879959	-3.9881224359	-2.1619927032
C	-1.3448411847	-4.5767866928	-0.0384942363
H	-1.2691424117	-5.4080777648	-0.755596756
C	-0.7201407822	-5.0918621865	1.2876989666
C	-0.6555044658	-4.1055219612	2.4671284045
C	0.6570418308	-3.3337401225	2.5957950363
O	1.7535446951	-3.8728272631	2.3428502017
N	0.5409883112	-2.0731220553	3.0566014664
H	1.3898676066	-1.5383867582	3.2720643129
H	-0.3807875706	-1.6525971957	3.2560554046
H	-1.4975476638	-3.3991728603	2.477552955
H	-0.7339208436	-4.6820137393	3.4048850567
H	-1.295081807	-5.9799543552	1.5884190406
H	0.3034438038	-5.4445217432	1.0902966132
C	1.2183102372	-4.7000051315	-1.5342357935
H	0.4411773173	-5.4473620908	-1.7347603396
H	1.8523642376	-5.100894304	-0.7290466517
H	1.8344226039	-4.6410565249	-2.4376706904
C	-1.4188942602	-0.2964954956	-2.5621863881
C	-1.4675040201	-1.4558412197	-3.3477852928
C	-1.8403645488	-1.3872512779	-4.6984942695
C	-2.148745183	-0.1604415427	-5.2912052916
C	-2.0754851085	1.0013431783	-4.5187328661
C	-1.7122277429	0.9339899554	-3.1627128001
H	-1.6723686291	1.8621517144	-2.5936470644
H	-2.2899303693	1.9751323814	-4.9657824955
H	-2.4290947589	-0.1080986916	-6.3444438148
H	-1.8783541195	-2.3067677058	-5.2874197227
H	-1.2066203031	-2.4287375422	-2.9306620337
