# Supplementary material for: Cryogenic Ion Vibrational Predissociation (CIVP) Spectroscopy of Aryl Cobinamides in the Gas Phase: How Good Are the Calculations for Vitamin B12 Derivatives?
Source: J Am Chem Soc. 2023 Sep 1;145(36):19561–70. doi: 10.1021/jacs.3c03001 (PMC10510309; doi:10.1021/jacs.3c03001)
Supplement: Supplementary file 2 — ja3c03001_si_002.zip [file ja3c03001_si_002.zip › SI/xyz structures/bp86/Cbi.xyz]

140
bp86 reopt after crest
Co	-0.6983107383	-0.513745011	-0.8329386072
N	-0.1122009287	1.2438946834	-0.6055210087
C	-0.7650634224	2.3850415903	-0.5911787215
C	-2.1771254646	2.4759737958	-0.850921105
C	-2.9767859488	1.3530358577	-0.7746049193
N	-2.5015813056	0.0529599696	-0.5765979605
C	-3.5399771592	-0.7969342867	-0.4073957735
C	-3.4743698835	-2.1830096531	-0.4714110938
C	-2.3315773874	-2.9198750712	-0.728716464
N	-1.087107416	-2.3827617215	-0.868050678
C	-0.1577232683	-3.402971079	-1.0229732762
C	1.1796016277	-3.2547167619	-1.3529846173
C	1.7852783918	-1.9546909446	-1.4304726562
N	1.1034385847	-0.8426589716	-1.2246750689
C	1.9334813085	0.3802809931	-1.4186083618
C	3.3796162617	-0.1460926613	-1.3499993549
H	3.6834106982	-0.1818620701	-0.2945703036
C	4.4562414669	0.6147614409	-2.1518645136
C	5.1891148532	1.7671907997	-1.4661768857
O	5.2568115039	2.8933495105	-1.9831037475
N	5.7900049505	1.467701615	-0.2903306024
H	6.3467112141	2.1932587226	0.1520180367
H	5.7454724397	0.5394576533	0.1509381238
H	4.0549362273	1.0058676824	-3.0959111302
H	5.2489550841	-0.102551588	-2.4260319563
C	3.242671713	-1.6443419769	-1.8153269021
C	3.3480688771	-1.7829262213	-3.3559082648
H	3.0801766735	-2.7984131114	-3.6766341745
H	4.3740527478	-1.5934276583	-3.7017065346
H	2.6755361251	-1.0866880824	-3.8777795179
C	4.3527935604	-2.4951598193	-1.1423906151
C	4.1602827585	-2.8942452799	0.3269994559
C	4.5292993225	-1.8633786362	1.392307914
O	5.3985238198	-0.9862234138	1.2225163365
N	3.8864244814	-2.0432954258	2.5705710737
C	4.2404429088	-1.3091058279	3.7763350939
C	3.0623126367	-1.1577448016	4.7418306932
C	3.4829201494	-0.4721473866	6.0384534167
H	4.24313443	-1.0637269787	6.5695058354
H	3.9091551715	0.5241210117	5.838304927
H	2.6159188287	-0.351199999	6.7011147944
H	2.6454405989	-2.1528943302	4.9685543333
O	1.9561369801	-0.4567578752	4.1168514965
H	2.3029409512	0.3808565705	3.7580882263
H	4.6270964813	-0.3189041618	3.480788623
H	5.0661647142	-1.8177435392	4.3061586537
H	3.1043638322	-2.7202648442	2.6000245302
H	3.1445945521	-3.264384691	0.527792438
H	4.8303958509	-3.7479553156	0.5319588612
H	4.5111684332	-3.4124968459	-1.7257994549
H	5.2975404969	-1.9312006024	-1.2304157049
H	1.7166448968	0.7604133468	-2.4312143386
C	1.3601050735	1.4115622034	-0.3952388477
C	1.7130030076	0.9801297352	1.03877196
H	2.790572677	1.0841521181	1.2286938908
H	1.1693334266	1.5950801176	1.7686803254
H	1.43271341	-0.0695722918	1.2022929584
C	1.5719271799	2.9614573399	-0.6375497307
C	2.7177408769	3.5737557599	0.1791600474
H	2.6447366647	3.355446706	1.2511687649
H	2.7238127229	4.6673464036	0.0610176104
H	3.6916951667	3.2140498868	-0.1706532769
C	1.826109097	3.2477938636	-2.1488686588
C	2.0422680855	4.7321649388	-2.4605956224
O	1.1225514414	5.5580132338	-2.403074156
N	3.3129607638	5.0535240376	-2.8134522692
H	3.5266207765	6.0290199672	-3.0004428359
H	4.0760960385	4.3765187525	-2.7271995447
H	2.7079166473	2.6886174922	-2.4841608827
H	0.963008794	2.9180305821	-2.7488876802
C	0.1513524244	3.553671006	-0.2750083716
H	-0.0196668592	4.4010365969	-0.95788953
C	-0.0133233857	4.088131007	1.179850132
C	-1.0332927575	5.2222910332	1.3855436037
C	-2.3625869333	4.8099855714	2.0146284718
O	-2.5630093371	3.7125269669	2.5481164347
N	-3.3328523348	5.7648199227	1.9830478313
H	-3.1554535532	6.6936835147	1.6166265657
H	-4.1924610804	5.605756536	2.4999273146
H	-1.2206157519	5.7697780756	0.4484189141
H	-0.6052809416	5.9684690491	2.0777479927
H	-0.2615257487	3.2728469158	1.8763100419
H	0.9616806039	4.4806719501	1.4907465916
C	1.9940260862	-4.5051682541	-1.6215663193
H	2.7966522166	-4.3192130552	-2.3415039799
H	1.3693012155	-5.2976355975	-2.0510061584
H	2.4591925424	-4.9155133891	-0.7121563447
C	-0.8227895426	-4.7401780468	-0.7347965667
H	-0.4881024306	-5.5067618125	-1.4493985523
C	-0.473479808	-5.2794345963	0.6801266018
C	-0.7849667369	-4.3683390765	1.8805141248
C	0.3398678638	-3.4163531634	2.2832163681
O	1.5355348614	-3.7672268529	2.2360885605
N	-0.0583557338	-2.2134780694	2.7474502245
H	0.6431629581	-1.5890201355	3.1616212705
H	-1.0552132065	-1.9526253452	2.7940930447
H	-1.7186163654	-3.801773452	1.7528241439
H	-0.9389531722	-5.0091099184	2.7659950004
H	-1.0086866445	-6.232804146	0.8036987607
H	0.5988569298	-5.5248659735	0.7149440445
C	-2.3232861854	-4.4186540775	-0.9924636719
C	-3.3355839714	-5.234194778	-0.1793305175
H	-3.2559965178	-5.0672420564	0.9021568496
H	-4.3637977146	-4.9882008376	-0.4828164653
H	-3.1968272739	-6.3084337735	-0.372132446
C	-2.625068368	-4.6221486944	-2.5022960033
H	-3.6345282534	-4.2615720386	-2.7467716877
H	-1.9047888172	-4.0814242531	-3.1334003928
H	-2.5718791513	-5.6925002073	-2.7534638686
H	-4.4095940524	-2.7284002911	-0.34663798
C	-4.8232615704	-0.0468718526	-0.1909809769
H	-5.6552037186	-0.5620790421	-0.6984208591
C	-5.2055996589	-0.0026643267	1.3173243444
C	-4.2843057471	0.7207820077	2.3100808005
C	-2.9863382758	0.0233577602	2.7159702249
O	-2.8505719124	-1.209650011	2.7253482833
N	-2.020961066	0.8777561079	3.1399201753
H	-1.1757977961	0.5006444863	3.5565569878
H	-2.1268889153	1.892498445	3.0504158167
H	-4.047028923	1.7458892618	1.9955793594
H	-4.8465276395	0.8326236041	3.2545401642
H	-6.2048379643	0.4534687802	1.394043948
H	-5.3186785292	-1.0466352743	1.6508635756
C	-4.5113123896	1.3037128418	-0.9174212362
C	-5.3232169195	2.4822404008	-0.3460275837
H	-6.3702040598	2.1703339176	-0.2128128088
H	-5.3318144173	3.3428947003	-1.0248215252
H	-4.9492221924	2.8254453642	0.6257161795
C	-4.9208528063	1.1945341855	-2.4305316468
C	-4.2411237563	0.1268672341	-3.2916201022
O	-3.0319524373	0.1231500236	-3.511022822
N	-5.0817478512	-0.8104822641	-3.8330580802
H	-6.0898708006	-0.7196422002	-3.7838671154
H	-4.6937804419	-1.4523253614	-4.5188703976
H	-6.017230273	1.0846024899	-2.4590623615
H	-4.6850668129	2.1534540484	-2.9171578815
C	-2.7271102196	3.8187287383	-1.2867290472
H	-3.2505250032	4.3657075496	-0.4889203926
H	-1.9208441001	4.4614793289	-1.6609337355
H	-3.433889375	3.7005378938	-2.1180819746
