# Supplementary material for: Cryogenic Ion Vibrational Predissociation (CIVP) Spectroscopy of Aryl Cobinamides in the Gas Phase: How Good Are the Calculations for Vitamin B12 Derivatives?
Source: J Am Chem Soc. 2023 Sep 1;145(36):19561–70. doi: 10.1021/jacs.3c03001 (PMC10510309; doi:10.1021/jacs.3c03001)
Supplement: Supplementary file 2 — ja3c03001_si_002.zip [file ja3c03001_si_002.zip › SI/xyz structures/bp86/etph.xyz]

17
C8H9
C       -0.237333000     -2.325589000      0.000000000
C       -0.239527000     -1.696282000      1.224609000
C       -0.239527000     -1.696282000     -1.224609000
C       -0.239527000     -0.289488000      1.209050000
C       -0.239527000     -0.289488000     -1.209050000
C       -0.237456000      0.425481000      0.000000000
H       -0.246676000     -2.245481000      2.168764000
H       -0.246676000     -2.245481000     -2.168764000
H       -0.247524000      0.254868000      2.158538000
H       -0.247524000      0.254868000     -2.158538000
C       -0.196402000      1.939625000      0.000000000
H       -0.736037000      2.319149000     -0.882837000
H       -0.736037000      2.319149000      0.882837000
C        1.236930000      2.501008000      0.000000000
H        1.792756000      2.163770000     -0.887641000
H        1.792756000      2.163770000      0.887641000
H        1.229183000      3.601482000      0.000000000
