# Supplementary material for: Cryogenic Ion Vibrational Predissociation (CIVP) Spectroscopy of Aryl Cobinamides in the Gas Phase: How Good Are the Calculations for Vitamin B12 Derivatives?
Source: J Am Chem Soc. 2023 Sep 1;145(36):19561–70. doi: 10.1021/jacs.3c03001 (PMC10510309; doi:10.1021/jacs.3c03001)
Supplement: Supplementary file 2 — ja3c03001_si_002.zip [file ja3c03001_si_002.zip › SI/xyz structures/bp86/ph.xyz]

11
C6H5
C        0.000000000      0.000000000      1.397743000
C        0.000000000      1.228081000      0.774375000
C        0.000000000     -1.228081000      0.774375000
C        0.000000000      1.216088000     -0.633573000
C        0.000000000     -1.216088000     -0.633573000
C        0.000000000      0.000000000     -1.325657000
H        0.000000000      2.169234000      1.328574000
H        0.000000000     -2.169234000      1.328574000
H        0.000000000      2.162059000     -1.181038000
H        0.000000000     -2.162059000     -1.181038000
H        0.000000000      0.000000000     -2.417211000
