# Supplementary material for: Cryogenic Ion Vibrational Predissociation (CIVP) Spectroscopy of Aryl Cobinamides in the Gas Phase: How Good Are the Calculations for Vitamin B12 Derivatives?
Source: J Am Chem Soc. 2023 Sep 1;145(36):19561–70. doi: 10.1021/jacs.3c03001 (PMC10510309; doi:10.1021/jacs.3c03001)
Supplement: Supplementary file 2 — ja3c03001_si_002.zip [file ja3c03001_si_002.zip › SI/xyz structures/bp86-d3/alpha-etphcbi.xyz]

157
bp86 reopt after crest
Co	-0.6348241776	-0.3448470178	-0.6789124638
N	-1.9883053753	0.6443750243	0.1079092755
C	-3.1245060841	0.2817090458	0.6628139529
C	-3.4987969921	-1.0765314328	0.9242255405
C	-2.6814900394	-2.1228874884	0.5499853623
N	-1.5291019517	-1.9734135298	-0.2150021692
C	-0.9995672177	-3.196443751	-0.4774547023
C	-0.0673450021	-3.4681299894	-1.4669195664
C	0.6734711277	-2.5069200652	-2.1222762243
N	0.6701054325	-1.184098064	-1.7875672987
C	1.8197266399	-0.5917240208	-2.299713029
C	2.0793857335	0.7645545025	-2.3420195477
C	1.0840779326	1.6965947219	-1.8867936367
N	-0.0241217526	1.3106995981	-1.287837948
C	-0.9931340131	2.4293720349	-1.1678428797
C	-0.1003167832	3.6653337168	-1.2116975781
C	-0.756143656	4.9917474766	-1.5930378519
C	-0.8235105113	5.9774058698	-0.4204293288
O	-0.1776359555	5.8310354848	0.6171134261
N	-1.6373317066	7.0515717943	-0.6223214401
H	-2.1166505967	7.2055756189	-1.501979348
H	-1.6580681172	7.7850774884	0.0792253866
H	-1.7574612934	4.8492398519	-2.0293256313
H	-0.1698897316	5.5041151627	-2.3737746901
H	0.3113770189	3.8085074899	-0.2047848688
C	1.0906818278	3.2166832287	-2.11939022
C	0.8270818231	3.4780442525	-3.6151333112
H	1.5920881541	3.0030791512	-4.241752484
H	-0.1506814343	3.0792806151	-3.9218769958
H	0.8508849645	4.5540825344	-3.8409408744
C	2.3724254197	3.9322678429	-1.642903283
H	3.2222918611	3.6922774488	-2.2906258464
C	2.7376189548	3.6155410291	-0.1813729948
C	4.2300018498	3.5428705494	0.0750185449
O	5.0282179606	3.1026307829	-0.7746747087
N	4.6474051388	3.9147066786	1.3087058103
C	6.0602189546	3.8859285015	1.6972740578
C	6.5911858539	2.4870282094	2.0400163791
C	5.8152833271	1.8275940571	3.1756328203
H	6.2286191446	0.8339238856	3.3939288375
H	5.8820141211	2.4273880699	4.0960636095
H	4.7554100586	1.7089891177	2.9065988302
H	7.6436191472	2.6230767552	2.3523002801
O	6.5918315173	1.6348583089	0.8777527845
H	6.183749344	2.1411448086	0.1264053742
H	6.1819142924	4.5451519058	2.5675570113
H	6.6515986643	4.3058517628	0.8690113033
H	3.9582956951	4.263390259	1.9670361149
H	2.3560664811	2.6127903688	0.0892993679
H	2.2554116763	4.3190919493	0.5128745245
H	2.2043675611	5.0167570694	-1.7484454842
C	-1.8589541615	2.1360246542	0.0695748481
C	-1.1348519511	2.5716170741	1.3537456062
H	-1.0565674753	3.6632291533	1.4298445072
H	-0.1223789456	2.1468032021	1.361805963
H	-1.6458603637	2.1812930279	2.2410485054
C	-3.3654686283	2.5697291384	0.0130266558
C	-3.611594691	4.0051751246	0.4764293963
H	-3.3095838623	4.1736962498	1.5171339782
H	-4.675223634	4.2642011836	0.3779109476
H	-3.0534541341	4.7183922553	-0.1430989141
C	-3.9837716152	2.4370104866	-1.4210660848
C	-3.8428194316	1.0723797534	-2.1095586667
O	-2.8531703966	0.7860419942	-2.7957523136
N	-4.861474179	0.1997539958	-1.9104829021
H	-5.6731751936	0.4544567885	-1.3566706796
H	-4.7246716252	-0.7841674283	-2.1630921087
H	-5.049777414	2.6918846014	-1.3185814767
H	-3.5345180216	3.1860041716	-2.0883657615
C	-4.0344139942	1.4695754828	0.9028121936
H	-5.0156198152	1.233747989	0.4724732826
C	-4.3225628923	1.7852541851	2.3884957508
H	-3.5437315446	2.4291202867	2.818075116
C	-5.6905137525	2.4683994641	2.6221153005
C	-6.8683650745	1.6515039104	2.103456089
O	-7.0493158356	1.4414752934	0.8976006534
N	-7.6993874404	1.1334688831	3.0494529432
H	-8.523227181	0.6241769909	2.7423678483
H	-7.6129274641	1.3710161821	4.0303986582
H	-5.721580754	3.4317260225	2.0946748202
H	-5.8020823376	2.6819787152	3.6956083909
H	-4.2905925292	0.8495760336	2.9659472651
H	-1.6258178173	2.3479322246	-2.0653307367
C	3.3877764109	1.2482364964	-2.9203006684
H	4.0092498128	1.7678258887	-2.1776335721
H	3.9763641499	0.4136357926	-3.3104996963
H	3.2330526938	1.94602621	-3.7554391562
C	2.7550220511	-1.7002846532	-2.7594057592
H	3.3942262361	-1.4043602269	-3.6013313205
C	3.5887382367	-2.2371579211	-1.5734776776
C	4.5671234897	-1.29341527	-0.8818510616
C	5.0385972884	-1.8977467993	0.4470150389
O	4.6230189836	-2.9880367285	0.8699650954
N	5.9458302413	-1.16884805	1.1344024801
H	6.263376117	-1.552586223	2.0196750364
H	6.2095504669	-0.2004458619	0.9000193304
H	4.1122695742	-0.3141450829	-0.666994667
H	5.450671489	-1.0854265595	-1.5062089991
H	4.14295296	-3.1214017162	-1.9168234947
H	2.8851221895	-2.6049393767	-0.811989118
C	1.7128208775	-2.7779162606	-3.1947453924
C	2.2204580516	-4.218187806	-3.2357945871
H	3.0866546588	-4.2963881527	-3.9091731619
H	2.5083289939	-4.5898655631	-2.2446022708
H	1.4404729644	-4.8846588189	-3.6318569113
C	1.1215883705	-2.3976664327	-4.5724734481
H	0.2734079215	-3.0505338699	-4.8215531316
H	1.8876114966	-2.5186164523	-5.3525388217
H	0.7676948733	-1.3573109724	-4.5888338127
H	0.1460398384	-4.5164952614	-1.6670583816
C	-1.5288545357	-4.210599984	0.4810811815
H	-1.5656861037	-5.2181158147	0.0483258642
C	-0.58888373	-4.2494089385	1.7290678419
C	0.9158754539	-4.1737575899	1.4625822162
C	1.459269946	-5.2998963031	0.5888586295
O	0.7456463775	-6.2232922461	0.1776358008
N	2.7833451283	-5.2098250298	0.2990761817
H	3.3825562222	-4.4280620194	0.590785681
H	3.2017655791	-5.9773875479	-0.2170897784
H	1.4455345265	-4.2051928945	2.4284206487
H	1.1893972366	-3.201782329	1.0211153812
H	-0.8163869404	-5.1659848731	2.2907621641
H	-0.8321686913	-3.3940256274	2.3747172064
C	-2.9401729655	-3.6254066699	0.7953062502
C	-3.4258899462	-3.9948675307	2.2062886441
H	-4.4909204874	-3.7819283275	2.3437983443
H	-2.8717413796	-3.4573951718	2.9855484646
H	-3.2818804902	-5.0724926063	2.3709874242
C	-3.974404981	-4.2011101264	-0.2278906453
C	-3.7870791963	-3.7656933092	-1.6759315537
O	-4.1704237823	-2.6652626532	-2.0797969738
N	-3.1946634766	-4.6687282313	-2.5028305726
H	-2.8536574066	-5.5633723547	-2.1722302933
H	-3.0254481942	-4.4040987137	-3.4683714885
H	-3.9529816878	-5.2977650399	-0.1330092668
H	-4.9829680775	-3.8694111491	0.0518506197
C	-4.8641254345	-1.3250558319	1.522425728
H	-4.851319024	-1.360808355	2.6232149255
H	-5.2930602257	-2.2656770165	1.1661057685
H	-5.5655631727	-0.5359224067	1.2283320318
C	0.4138326454	-0.3980983808	0.9447428594
C	1.7784084478	-0.1150184585	0.9001263415
C	2.5714855646	-0.2574477984	2.0430041943
C	2.0242356912	-0.6758171648	3.2610141397
C	0.6406634986	-0.8925000558	3.3080702988
C	-0.1623548215	-0.747610737	2.1706210861
H	-1.2348483937	-0.9224246591	2.2584701905
H	0.1747228119	-1.1922950918	4.2513865887
C	2.9128511314	-0.9658384561	4.4450552269
C	3.4161163951	-2.4203514452	4.4247973924
H	4.1009579664	-2.6159013882	5.2629645891
H	3.940027266	-2.6435979713	3.4828918374
H	2.5724851973	-3.1222149953	4.5077424336
H	3.7752368612	-0.2801048699	4.4340718002
H	2.3667381641	-0.7738537095	5.3823044462
H	3.6446350708	-0.0652145887	1.9716105225
H	2.2511984732	0.1992031328	-0.0278887796
