# Supplementary material for: Cryogenic Ion Vibrational Predissociation (CIVP) Spectroscopy of Aryl Cobinamides in the Gas Phase: How Good Are the Calculations for Vitamin B12 Derivatives?
Source: J Am Chem Soc. 2023 Sep 1;145(36):19561–70. doi: 10.1021/jacs.3c03001 (PMC10510309; doi:10.1021/jacs.3c03001)
Supplement: Supplementary file 2 — ja3c03001_si_002.zip [file ja3c03001_si_002.zip › SI/xyz structures/bp86-d3/alpha-phcbi.xyz]

151
bp86-d3 reopt after crest
Co	0.3075763828	0.3139018737	-0.4040982519
N	-0.1873202782	-1.4438003059	-0.8690063852
C	-1.2969673795	-1.9938965057	-1.3206382107
C	-2.4550163373	-1.202618859	-1.6152483278
C	-2.3804190315	0.1738424596	-1.6033707479
N	-1.268482196	0.9415869985	-1.2781281195
C	-1.5001550391	2.2323932522	-1.6515711457
C	-0.7399898886	3.3044215649	-1.2317732313
C	0.4111071491	3.2018490008	-0.4645670627
N	1.0934704699	2.052547954	-0.2191255825
C	2.353968999	2.3621353443	0.2891584768
C	3.3139612586	1.4237397804	0.6041655159
C	3.0372461036	0.0210191453	0.5163274538
N	1.8766062498	-0.4888013102	0.1688366536
C	1.9069203852	-1.9888164909	0.2012703294
C	0.9504882685	-2.3917331181	-0.9286890222
H	1.4455571515	-2.180795655	-1.8908552628
C	0.2729260058	-3.7529627366	-0.9458968889
C	1.0997904197	-4.927601713	-1.4657289396
C	1.3900750518	-5.9719010281	-0.3806199127
O	0.8301579871	-5.9746460602	0.714463966
N	2.3084648034	-6.9166033071	-0.7301488049
H	2.501106584	-7.6736081781	-0.0817830362
H	2.7386582836	-6.9376805908	-1.6474780703
H	2.0431717035	-4.5942745614	-1.9242569701
H	0.5670481354	-5.4629174948	-2.2698902349
H	-0.0204742022	-4.0002091033	0.0844092895
C	-1.0445370463	-3.4651094718	-1.7284144085
C	-0.8255629501	-3.4177025683	-3.2608559817
H	-0.5781886069	-4.4126226379	-3.6596527093
H	-0.017826526	-2.7233712045	-3.5319426413
H	-1.7430229812	-3.0826595215	-3.7644568225
C	-2.055154961	-4.6028525975	-1.438318737
H	-2.9287110368	-4.5254301919	-2.1022087098
C	-2.5165941231	-4.8696032697	0.0127771397
C	-3.5562783423	-3.875323039	0.4775206918
O	-3.2119965407	-2.7485666736	0.8776304346
N	-4.8502916102	-4.2763046248	0.3881356469
H	-4.9976650848	-5.2284484823	0.0672055986
C	-6.0590660979	-3.4395703282	0.4765520711
H	-6.1972518903	-2.8969304365	-0.4733464815
H	-6.9020634448	-4.1362647631	0.5880441015
C	-6.1202654667	-2.4094473531	1.6187015723
C	-5.7953161179	-2.9990426233	2.9894399586
H	-4.7548522328	-3.3501690997	3.0292122318
H	-6.4570209481	-3.8462293275	3.2249273861
H	-5.9289201286	-2.2323841382	3.7640069354
O	-5.3104243348	-1.2633115835	1.323032007
H	-4.39545774	-1.6460404914	1.1734002798
H	-7.159101994	-2.0402624738	1.6148505214
H	-2.9134368058	-5.895092195	0.0599624604
H	-1.6633333642	-4.8284848671	0.7029955508
H	-1.5410315873	-5.5207170847	-1.7699828211
C	1.3567034651	-2.466010042	1.553851818
H	1.8849461266	-1.9969009649	2.3917907383
H	0.3010590977	-2.1796137071	1.6423071475
H	1.4276238965	-3.5568148363	1.6496103054
C	3.4345708135	-2.2750166803	-0.0046384489
C	3.8870232612	-3.6367634667	0.5256641936
H	3.6930333261	-3.7580953981	1.5983326058
H	4.9628861696	-3.7755049708	0.349554711
H	3.3714646675	-4.4557044365	0.0088685792
C	4.0811669076	-1.0539389992	0.7255488524
H	4.9911473831	-0.7759258968	0.1802829686
C	4.5302096744	-1.2096913891	2.1973482406
H	3.8524195594	-1.8729361478	2.7505500797
H	4.4610164802	-0.2304001682	2.6946982332
C	5.9706740557	-1.7472358785	2.360567686
C	7.0149070329	-0.883808344	1.6634359865
O	7.0733409612	-0.7793444024	0.4320196961
N	7.8656138848	-0.2002268974	2.4779118131
H	7.8840907667	-0.3449396725	3.4803580517
H	8.6051002263	0.3508865757	2.0515921508
H	6.0485756417	-2.7514602917	1.9220919914
H	6.1923240125	-1.8435934285	3.4339567932
C	3.8853357297	-2.1970537068	-1.5049141562
C	3.5443032564	-0.9155492528	-2.2790094845
O	2.4797501349	-0.7890331914	-2.8992610223
N	4.4750959628	0.0682962753	-2.2423446656
H	5.3528602376	-0.0560859113	-1.7486272053
H	4.2065826075	1.0081624436	-2.5544273036
H	3.4495021422	-3.0351718673	-2.0657897875
H	4.9766974369	-2.3434373007	-1.5023523384
C	4.726230995	1.8318838776	0.9533655417
H	4.8765650742	1.9709263877	2.0356103366
H	5.0115006242	2.7632887186	0.4575915701
H	5.4441172314	1.0741088317	0.6210698761
C	2.5274179161	3.895250686	0.3443210638
C	3.2125814377	4.4444054877	1.6077616819
H	4.2985777791	4.3108508309	1.5820048536
H	2.8339980659	3.9669947915	2.5200764767
H	3.0188606735	5.5238155845	1.6857963914
C	1.0462176767	4.3615238987	0.2314304219
H	0.9295087381	5.2964451431	-0.330934052
C	0.3562727952	4.5717685082	1.6126646366
H	0.7323410006	5.5164197936	2.0291002249
C	-1.1716613135	4.5930417257	1.6081392616
C	-1.7887671263	5.6436843506	0.6843725403
O	-1.0990895573	6.4406780765	0.0326841209
N	-3.1425116635	5.6214092268	0.6278985599
H	-3.5956234696	6.3406866095	0.0722613285
H	-3.7241051588	4.9472424928	1.1587102158
H	-1.5702070271	3.6006182879	1.3459673039
H	-1.5286686761	4.785200517	2.6327168356
H	0.6637297617	3.7629044954	2.2920203781
C	3.3312409496	4.4210615109	-0.8908199055
C	2.9349343931	3.8307725384	-2.2369319992
O	3.3943869873	2.7586188337	-2.6389209124
N	2.060469694	4.5590636986	-2.981306151
H	1.6586371673	5.4280557111	-2.6499365379
H	1.7488574836	4.1796970135	-3.8699727595
H	4.3940894158	4.1792703252	-0.7630421366
H	3.2409302958	5.5182498318	-0.8946848025
H	-1.0866556464	4.3096073655	-1.4664241297
C	-2.7267548602	2.3216771682	-2.5421151375
C	-3.4654038801	3.6594760769	-2.5165757403
H	-4.3924233117	3.5860862053	-3.1036115622
H	-3.7205640242	3.9953546752	-1.5041759753
H	-2.8509498506	4.4450646963	-2.9798257747
C	-2.2705142359	2.0247631991	-3.9931263019
H	-1.7587739965	1.054327872	-4.063291086
H	-3.1427661588	2.0103626221	-4.6632452215
H	-1.5790096624	2.802813161	-4.3454920927
C	-3.5207295762	1.0928355447	-2.0075536541
H	-4.1186492183	0.6472696093	-2.8156757515
C	-4.4775309709	1.4027349509	-0.8276159443
H	-5.2569220867	2.0873981606	-1.1976644603
C	-3.7935599541	2.0131335396	0.4048085883
C	-4.7450577641	2.4761113525	1.4968555921
O	-4.769252308	3.6577281362	1.8841389468
N	-5.5544824123	1.5338655361	2.0294368819
H	-5.4856952876	0.535735252	1.7910633457
H	-6.1633551015	1.8217719713	2.7895446212
H	-3.2036472819	2.8919175066	0.1248704229
H	-3.0922007696	1.2891748539	0.846142813
H	-4.9908165054	0.4741356969	-0.5352760558
C	-3.750688766	-1.8275015584	-2.0779179013
H	-3.7856120642	-2.8980404224	-1.87549111
H	-4.6106734459	-1.3754662879	-1.5667862436
H	-3.9008564051	-1.6933620699	-3.1614634555
C	-0.3905183041	0.3547549308	1.3979652717
C	-1.6115602155	-0.2650036699	1.658542186
C	-2.1447925823	-0.2548723134	2.9546462218
C	-1.4601437283	0.3730412569	3.9955364663
C	-0.2225817243	0.9664220177	3.7362063815
C	0.3205809014	0.9489995764	2.4451289614
H	1.3036636806	1.3908789739	2.285192555
H	0.3373884608	1.4454710041	4.5426588281
H	-1.8787711994	0.3879244413	5.0028437754
H	-3.1036410749	-0.744458871	3.1357045382
H	-2.1511082139	-0.788808209	0.8743566468
