# Supplementary material for: Cryogenic Ion Vibrational Predissociation (CIVP) Spectroscopy of Aryl Cobinamides in the Gas Phase: How Good Are the Calculations for Vitamin B12 Derivatives?
Source: J Am Chem Soc. 2023 Sep 1;145(36):19561–70. doi: 10.1021/jacs.3c03001 (PMC10510309; doi:10.1021/jacs.3c03001)
Supplement: Supplementary file 2 — ja3c03001_si_002.zip [file ja3c03001_si_002.zip › SI/xyz structures/bp86-d3/beta-etphcbi.xyz]

157
bp86-d3 reopt after crest
Co	0.7911555317	-0.4200619101	0.1164960365
N	-0.6711005437	-0.9496086069	1.1311697809
C	-1.1135962675	-2.129412879	1.51274511
C	-0.5129257608	-3.3518584297	1.0595699639
C	0.5502921831	-3.3500186188	0.1699705922
N	1.2151608487	-2.2319136118	-0.3116296921
C	2.2742147903	-2.6193499956	-1.0809776561
C	3.0606246852	-1.7612258239	-1.8251913525
C	2.9672404534	-0.3802220071	-1.8085372784
N	2.1466419203	0.3335148078	-0.9918592266
C	2.5601331205	1.6648027294	-0.9675177837
C	1.8291497058	2.6906110492	-0.3995536971
C	0.4678397963	2.4564078005	-0.0040647549
N	-0.0114748584	1.2548987527	0.2200487259
C	-1.4246833566	1.2847010841	0.724069484
C	-2.3793945746	0.8385153598	-0.3865001897
H	-3.4232561206	0.9150117177	-0.0532887566
H	-2.2401219197	1.4473006999	-1.2866830816
H	-2.1771797692	-0.2050517957	-0.653838052
C	-1.3719889239	0.1752161405	1.8076918088
C	-2.6382718267	-0.4736200252	2.364494131
H	-3.4031886776	-0.4692772161	1.5790203914
C	-3.2295846378	0.1511852323	3.6359224269
C	-4.2332681014	1.2815490605	3.4417883075
O	-4.1158640578	2.3673079446	4.0300762331
N	-5.2693022814	1.0077972695	2.6158134709
H	-5.9893120265	1.7164662119	2.5123688476
H	-5.3672302668	0.1223207913	2.1006267986
H	-2.4446428367	0.5220264316	4.3070527987
H	-3.7729535208	-0.6322406708	4.1902758776
C	-2.2241040266	-1.9734437183	2.5623192428
C	-3.4767228273	-2.8649711981	2.4137056711
C	-3.9384703861	-3.1657188635	0.9870633561
C	-4.7017057442	-2.0761620186	0.2429153111
O	-5.40935987	-1.2202002035	0.8093244747
N	-4.6031411607	-2.1803644123	-1.1022720532
C	-5.4389657189	-1.4198209823	-2.0148773129
C	-4.7179438116	-1.0403580258	-3.3094472279
C	-5.6537462757	-0.3509790388	-4.2936916021
H	-5.1036565255	-0.0549447267	-5.1961835796
H	-6.4729929209	-1.0211321825	-4.5916962671
H	-6.0990832516	0.5511893087	-3.8451519888
H	-4.2889443243	-1.9447186118	-3.7715506568
O	-3.5586656016	-0.212674234	-3.0276752412
H	-3.8517911833	0.514034936	-2.4471916351
H	-5.7822796675	-0.5146027166	-1.4874483545
H	-6.3451175279	-1.9958584537	-2.2746647312
H	-3.9373637055	-2.8863529794	-1.475962034
H	-3.1092647976	-3.5046245158	0.351936319
H	-4.642320416	-4.0151243451	1.0283884126
H	-3.3136165664	-3.8209782713	2.9287280869
H	-4.3001234705	-2.3756433982	2.9611455942
C	-1.5555208835	-2.1997247842	3.9381809856
H	-2.2869621051	-2.1011173708	4.7522242187
H	-0.7404340037	-1.4820031244	4.1102970473
H	-1.1249381301	-3.2076207579	4.0024559977
H	-0.7109868053	0.513690184	2.6216212569
C	-1.6036977712	2.7921936808	1.1447550431
C	-3.0256890797	3.331552654	0.9818101064
H	-3.0473611833	4.4068122257	1.2084252836
H	-3.7233174022	2.845011675	1.6700253988
H	-3.4034619967	3.1986079803	-0.038312065
C	-1.1256203121	2.9753447166	2.6087929641
C	-1.2135094354	4.4210607693	3.085898614
O	-0.4280086082	5.291786231	2.6886541994
N	-2.2173012737	4.6591051661	3.9645364469
H	-2.354497451	5.6085489588	4.2977341199
H	-2.9018958149	3.932575456	4.193123509
H	-1.7288838924	2.3425751767	3.2693153814
H	-0.0746032028	2.6614698018	2.7005149263
C	-0.5766313631	3.5235755002	0.2066461539
H	-0.1712794519	4.3885482408	0.7542782178
C	-1.1569497623	4.0237528516	-1.1363468441
C	-0.1358747764	4.6954133927	-2.0658459227
C	-0.7187593268	4.8701068716	-3.4582167052
O	-1.0283901492	3.8945782558	-4.157667233
N	-0.8910665471	6.1407557083	-3.8958195966
H	-0.6432746777	6.9431821205	-3.3294725689
H	-1.2808623036	6.2936674554	-4.8215860892
H	0.7384458788	4.0386597113	-2.1878230521
H	0.2158643209	5.6470130776	-1.6408666495
H	-1.6058163181	3.1898874731	-1.6925843857
H	-1.9634223935	4.7386644746	-0.9190553661
C	2.4339768645	4.0490992587	-0.1113399567
H	3.4627779972	3.941388727	0.2553618468
H	2.4685634644	4.7210797411	-0.9798518567
H	1.8643309458	4.5585039427	0.6762695967
C	3.9201238482	1.7681864276	-1.6699839008
C	4.2264532288	3.0780791447	-2.4054231284
H	4.5358078583	3.8712714954	-1.7155985689
H	3.3771092719	3.4490087153	-2.9931022956
H	5.065316589	2.9079754054	-3.0957504213
C	3.8122080657	0.5438784417	-2.6353216311
H	4.8037540507	0.1044995194	-2.8079518623
C	3.1602309467	0.8281534996	-4.0127485016
C	1.7650599234	1.464809081	-4.0368686491
C	0.5995764426	0.5055002132	-3.8117684832
O	0.7644770421	-0.7264669031	-3.7741360735
N	-0.608294027	1.0994841779	-3.6752843922
H	-1.4490371837	0.5227040846	-3.688904208
H	-0.7258174526	2.114871231	-3.828349886
H	1.6709965641	2.2892209904	-3.3146608145
H	1.6010938506	1.9248241509	-5.0256479257
H	3.8491782173	1.4736086385	-4.5766529447
H	3.1114179663	-0.127650417	-4.5554747519
C	5.0704015188	1.5405705352	-0.6185726679
C	5.3910076452	0.0923365269	-0.2336205076
O	6.0066757155	-0.6507465836	-1.0025500319
N	5.0115644598	-0.295623195	1.0112606072
H	4.3685100668	0.2507847146	1.5801780981
H	5.1552528659	-1.267116806	1.2681478915
H	5.9970239067	1.9240260786	-1.0693489029
H	4.8599195857	2.1502117557	0.2730721816
H	3.8443620597	-2.1930308889	-2.4445050604
C	2.5285052434	-4.1078566133	-0.9490123867
C	3.0775806978	-4.786513715	-2.2054122365
H	4.0907150671	-4.4213863585	-2.4245882061
H	3.1545286705	-5.8717739508	-2.0470967172
H	2.4559430262	-4.6098511546	-3.0917341602
C	3.55795006	-4.2737516052	0.1993049443
H	4.5145641835	-3.8067806338	-0.0748847294
H	3.1993231998	-3.8059568505	1.127979739
H	3.7331920903	-5.3426808291	0.3917190518
C	1.1371753521	-4.6023357515	-0.4579513386
H	1.2760350978	-5.3891439094	0.2982906626
C	0.2138935258	-5.1815797795	-1.5549019302
C	-0.2186671229	-4.18604032	-2.6405802658
C	-1.4405078565	-3.3610035476	-2.2597679548
O	-2.4639001335	-3.9141981283	-1.8021075964
N	-1.3494812064	-2.040055462	-2.4879516578
H	-2.1894180218	-1.4567212297	-2.4224376141
H	-0.5256125273	-1.6311562333	-2.9688460879
H	0.6007868847	-3.5219326871	-2.9491921072
H	-0.5189396269	-4.7537106962	-3.5362791579
H	0.7311991813	-6.0341972747	-2.0168836917
H	-0.695015757	-5.5867742756	-1.0876231317
C	-1.042590474	-4.6860016496	1.5359830294
H	-1.814161946	-5.0887803327	0.8624642792
H	-1.4813869211	-4.6156991647	2.5351975228
H	-0.2395253391	-5.4305741477	1.5920802057
C	1.7879332958	-0.3118768194	1.7853736833
C	2.2501818108	0.9107168024	2.2831093215
C	2.9745101363	0.9639620437	3.4834915603
C	3.2526800992	-0.1942856206	4.2212609698
C	2.7551243768	-1.4074664478	3.7258576444
C	2.0211981311	-1.4692883187	2.535527926
H	1.6299741793	-2.4340606353	2.2154669767
H	2.9334577797	-2.3302060292	4.2851613422
C	4.0999407794	-0.1448595286	5.4686998937
C	5.5934494473	-0.3395574564	5.1549305239
H	5.9542840014	0.4373116091	4.4647007412
H	6.1986050577	-0.2910669175	6.0712768446
H	5.7706175604	-1.3164384258	4.6808641938
H	3.7671231955	-0.9246305978	6.1717697955
H	3.9535625448	0.8221194844	5.9751490781
H	3.3235895789	1.9341572053	3.8476802101
H	2.0770276789	1.8406879957	1.7457542903
Version=ES64L-G09RevD.01
State=1-A
HF=-4771.6554741
RMSD=1.334e-09
RMSF=3.471e-06
Dipole=-0.8684629	0.8444074	-1.1001229
Quadrupole=-10.820903	21.3592672	-10.5383641	-1.4666874	11.5001988	-28.2087326
PG=C01 [X(C56H81Co1N11O8)]
@1
1
GINC-EU-A6-001-21
Freq
RBP86
def2TZVP/W06
C56H81Co1N11O8(1+)
TSYBIZOA
06-May-2020
0
#N Geom=AllCheck Guess=TCheck SCRF=Check GenChk RBP86/def2TZVP/W06 Freq
bp86-d3 reopt after crest
Co	0.7911555317	-0.4200619101	0.1164960365
N	-0.6711005437	-0.9496086069	1.1311697809
C	-1.1135962675	-2.129412879	1.51274511
C	-0.5129257608	-3.3518584297	1.0595699639
C	0.5502921831	-3.3500186188	0.1699705922
N	1.2151608487	-2.2319136118	-0.3116296921
C	2.2742147903	-2.6193499956	-1.0809776561
C	3.0606246852	-1.7612258239	-1.8251913525
C	2.9672404534	-0.3802220071	-1.8085372784
N	2.1466419203	0.3335148078	-0.9918592266
C	2.5601331205	1.6648027294	-0.9675177837
C	1.8291497058	2.6906110492	-0.3995536971
C	0.4678397963	2.4564078005	-0.0040647549
N	-0.0114748584	1.2548987527	0.2200487259
C	-1.4246833566	1.2847010841	0.724069484
C	-2.3793945746	0.8385153598	-0.3865001897
H	-3.4232561206	0.9150117177	-0.0532887566
H	-2.2401219197	1.4473006999	-1.2866830816
H	-2.1771797692	-0.2050517957	-0.653838052
C	-1.3719889239	0.1752161405	1.8076918088
C	-2.6382718267	-0.4736200252	2.364494131
H	-3.4031886776	-0.4692772161	1.5790203914
C	-3.2295846378	0.1511852323	3.6359224269
C	-4.2332681014	1.2815490605	3.4417883075
O	-4.1158640578	2.3673079446	4.0300762331
N	-5.2693022814	1.0077972695	2.6158134709
H	-5.9893120265	1.7164662119	2.5123688476
H	-5.3672302668	0.1223207913	2.1006267986
H	-2.4446428367	0.5220264316	4.3070527987
H	-3.7729535208	-0.6322406708	4.1902758776
C	-2.2241040266	-1.9734437183	2.5623192428
C	-3.4767228273	-2.8649711981	2.4137056711
C	-3.9384703861	-3.1657188635	0.9870633561
C	-4.7017057442	-2.0761620186	0.2429153111
O	-5.40935987	-1.2202002035	0.8093244747
N	-4.6031411607	-2.1803644123	-1.1022720532
C	-5.4389657189	-1.4198209823	-2.0148773129
C	-4.7179438116	-1.0403580258	-3.3094472279
C	-5.6537462757	-0.3509790388	-4.2936916021
H	-5.1036565255	-0.0549447267	-5.1961835796
H	-6.4729929209	-1.0211321825	-4.5916962671
H	-6.0990832516	0.5511893087	-3.8451519888
H	-4.2889443243	-1.9447186118	-3.7715506568
O	-3.5586656016	-0.212674234	-3.0276752412
H	-3.8517911833	0.514034936	-2.4471916351
H	-5.7822796675	-0.5146027166	-1.4874483545
H	-6.3451175279	-1.9958584537	-2.2746647312
H	-3.9373637055	-2.8863529794	-1.475962034
H	-3.1092647976	-3.5046245158	0.351936319
H	-4.642320416	-4.0151243451	1.0283884126
H	-3.3136165664	-3.8209782713	2.9287280869
H	-4.3001234705	-2.3756433982	2.9611455942
C	-1.5555208835	-2.1997247842	3.9381809856
H	-2.2869621051	-2.1011173708	4.7522242187
H	-0.7404340037	-1.4820031244	4.1102970473
H	-1.1249381301	-3.2076207579	4.0024559977
H	-0.7109868053	0.513690184	2.6216212569
C	-1.6036977712	2.7921936808	1.1447550431
C	-3.0256890797	3.331552654	0.9818101064
H	-3.0473611833	4.4068122257	1.2084252836
H	-3.7233174022	2.845011675	1.6700253988
H	-3.4034619967	3.1986079803	-0.038312065
C	-1.1256203121	2.9753447166	2.6087929641
C	-1.2135094354	4.4210607693	3.085898614
O	-0.4280086082	5.291786231	2.6886541994
N	-2.2173012737	4.6591051661	3.9645364469
H	-2.354497451	5.6085489588	4.2977341199
H	-2.9018958149	3.932575456	4.193123509
H	-1.7288838924	2.3425751767	3.2693153814
H	-0.0746032028	2.6614698018	2.7005149263
C	-0.5766313631	3.5235755002	0.2066461539
H	-0.1712794519	4.3885482408	0.7542782178
C	-1.1569497623	4.0237528516	-1.1363468441
C	-0.1358747764	4.6954133927	-2.0658459227
C	-0.7187593268	4.8701068716	-3.4582167052
O	-1.0283901492	3.8945782558	-4.157667233
N	-0.8910665471	6.1407557083	-3.8958195966
H	-0.6432746777	6.9431821205	-3.3294725689
H	-1.2808623036	6.2936674554	-4.8215860892
H	0.7384458788	4.0386597113	-2.1878230521
H	0.2158643209	5.6470130776	-1.6408666495
H	-1.6058163181	3.1898874731	-1.6925843857
H	-1.9634223935	4.7386644746	-0.9190553661
C	2.4339768645	4.0490992587	-0.1113399567
H	3.4627779972	3.941388727	0.2553618468
H	2.4685634644	4.7210797411	-0.9798518567
H	1.8643309458	4.5585039427	0.6762695967
C	3.9201238482	1.7681864276	-1.6699839008
C	4.2264532288	3.0780791447	-2.4054231284
H	4.5358078583	3.8712714954	-1.7155985689
H	3.3771092719	3.4490087153	-2.9931022956
H	5.065316589	2.9079754054	-3.0957504213
C	3.8122080657	0.5438784417	-2.6353216311
H	4.8037540507	0.1044995194	-2.8079518623
C	3.1602309467	0.8281534996	-4.0127485016
C	1.7650599234	1.464809081	-4.0368686491
C	0.5995764426	0.5055002132	-3.8117684832
O	0.7644770421	-0.7264669031	-3.7741360735
N	-0.608294027	1.0994841779	-3.6752843922
H	-1.4490371837	0.5227040846	-3.688904208
H	-0.7258174526	2.114871231	-3.828349886
H	1.6709965641	2.2892209904	-3.3146608145
H	1.6010938506	1.9248241509	-5.0256479257
H	3.8491782173	1.4736086385	-4.5766529447
H	3.1114179663	-0.127650417	-4.5554747519
C	5.0704015188	1.5405705352	-0.6185726679
C	5.3910076452	0.0923365269	-0.2336205076
O	6.0066757155	-0.6507465836	-1.0025500319
N	5.0115644598	-0.295623195	1.0112606072
H	4.3685100668	0.2507847146	1.5801780981
H	5.1552528659	-1.267116806	1.2681478915
H	5.9970239067	1.9240260786	-1.0693489029
H	4.8599195857	2.1502117557	0.2730721816
H	3.8443620597	-2.1930308889	-2.4445050604
C	2.5285052434	-4.1078566133	-0.9490123867
C	3.0775806978	-4.786513715	-2.2054122365
H	4.0907150671	-4.4213863585	-2.4245882061
H	3.1545286705	-5.8717739508	-2.0470967172
H	2.4559430262	-4.6098511546	-3.0917341602
C	3.55795006	-4.2737516052	0.1993049443
H	4.5145641835	-3.8067806338	-0.0748847294
H	3.1993231998	-3.8059568505	1.127979739
H	3.7331920903	-5.3426808291	0.3917190518
C	1.1371753521	-4.6023357515	-0.4579513386
H	1.2760350978	-5.3891439094	0.2982906626
C	0.2138935258	-5.1815797795	-1.5549019302
C	-0.2186671229	-4.18604032	-2.6405802658
C	-1.4405078565	-3.3610035476	-2.2597679548
O	-2.4639001335	-3.9141981283	-1.8021075964
N	-1.3494812064	-2.040055462	-2.4879516578
H	-2.1894180218	-1.4567212297	-2.4224376141
H	-0.5256125273	-1.6311562333	-2.9688460879
H	0.6007868847	-3.5219326871	-2.9491921072
H	-0.5189396269	-4.7537106962	-3.5362791579
H	0.7311991813	-6.0341972747	-2.0168836917
H	-0.695015757	-5.5867742756	-1.0876231317
C	-1.042590474	-4.6860016496	1.5359830294
H	-1.814161946	-5.0887803327	0.8624642792
H	-1.4813869211	-4.6156991647	2.5351975228
H	-0.2395253391	-5.4305741477	1.5920802057
C	1.7879332958	-0.3118768194	1.7853736833
C	2.2501818108	0.9107168024	2.2831093215
C	2.9745101363	0.9639620437	3.4834915603
C	3.2526800992	-0.1942856206	4.2212609698
C	2.7551243768	-1.4074664478	3.7258576444
C	2.0211981311	-1.4692883187	2.535527926
H	1.6299741793	-2.4340606353	2.2154669767
H	2.9334577797	-2.3302060292	4.2851613422
C	4.0999407794	-0.1448595286	5.4686998937
C	5.5934494473	-0.3395574564	5.1549305239
H	5.9542840014	0.4373116091	4.4647007412
H	6.1986050577	-0.2910669175	6.0712768446
H	5.7706175604	-1.3164384258	4.6808641938
H	3.7671231955	-0.9246305978	6.1717697955
H	3.9535625448	0.8221194844	5.9751490781
H	3.3235895789	1.9341572053	3.8476802101
H	2.0770276789	1.8406879957	1.7457542903
Version=ES64L-G09RevD.01
State=1-A
HF=-4771.6554741
RMSD=2.131e-09
RMSF=3.472e-06
ZeroPoint=1.3055898
