# Supplementary material for: Cryogenic Ion Vibrational Predissociation (CIVP) Spectroscopy of Aryl Cobinamides in the Gas Phase: How Good Are the Calculations for Vitamin B12 Derivatives?
Source: J Am Chem Soc. 2023 Sep 1;145(36):19561–70. doi: 10.1021/jacs.3c03001 (PMC10510309; doi:10.1021/jacs.3c03001)
Supplement: Supplementary file 2 — ja3c03001_si_002.zip [file ja3c03001_si_002.zip › SI/xyz structures/bp86-d3/beta-phcbi.xyz]

151
bp86-d3 reopt after crest
Co	0.8262483197	0.4430937299	-0.5358038906
N	-0.8717545371	0.895922404	-1.1372677895
C	-1.4373250586	2.0496508886	-1.4229742628
C	-0.781441156	3.3025166154	-1.1788779102
C	0.4777665223	3.3607557103	-0.6031281399
N	1.2867436072	2.278302507	-0.2903202234
C	2.4958143665	2.7213330572	0.1651894525
C	3.4789892145	1.9116189044	0.7001315587
C	3.4342831712	0.528425128	0.7437012988
N	2.4519579044	-0.2340821362	0.1920195504
C	2.8883444753	-1.5548029824	0.0978942658
C	2.0656079595	-2.6196159094	-0.2170652323
C	0.640867623	-2.4330706222	-0.2387783243
N	0.0796726483	-1.2528555483	-0.3662832645
C	-1.4149622061	-1.3356354024	-0.4724225856
C	-2.0546504935	-0.8705140194	0.8389748353
H	-3.1458295594	-0.9927355556	0.8009492812
H	-1.655334589	-1.4405045574	1.685067782
H	-1.8298762152	0.188354234	1.0117950824
C	-1.6896260014	-0.2702933457	-1.566970141
C	-3.07890737	0.3291765342	-1.7814556311
H	-3.5992974872	0.3386060892	-0.8167826071
C	-3.9751024376	-0.3528219048	-2.8242585043
C	-4.845204683	-1.5046458187	-2.3357119853
O	-4.8466504616	-2.6079296856	-2.9028553492
N	-5.6337406089	-1.2304843055	-1.2712241275
H	-6.2736720614	-1.9550094218	-0.9601030881
H	-5.62549368	-0.3280645295	-0.776325531
H	-3.3931431572	-0.72102377	-3.6787296846
H	-4.6790920994	0.3976041983	-3.2218383412
C	-2.7819091071	1.8301856666	-2.1297499302
C	-2.5195209961	2.0220236239	-3.6411658594
H	-1.7457716328	1.3317973807	-4.0075406209
H	-2.1755335274	3.0433328415	-3.8512478417
H	-3.4377690738	1.8582296584	-4.2223541597
C	-3.9759420874	2.697737693	-1.6733275044
C	-4.0477455556	3.0308549989	-0.1828264888
C	-4.5661213118	1.9528394252	0.7617626669
O	-5.3745497224	1.0674301943	0.4202442811
N	-4.1255159602	2.0993228548	2.0324875892
C	-4.677755624	1.3484819203	3.1460782439
C	-3.641582775	1.025105024	4.223988927
C	-4.2785774971	0.3367806181	5.4245743339
H	-3.5108706728	0.0801827039	6.1658101862
H	-5.0193315031	0.9921764213	5.9048498964
H	-4.7918195081	-0.5887152931	5.1187673097
H	-3.1424170298	1.9534542447	4.5471389774
O	-2.5609416924	0.2238070854	3.6785219108
H	-2.963439671	-0.5339554428	3.2149311503
H	-5.1162302777	0.4200240086	2.7443762656
H	-5.5056341463	1.9104304471	3.6143394091
H	-3.4068848937	2.8305020911	2.2037955731
H	-3.0854064131	3.394597782	0.2015324779
H	-4.7511057078	3.871759474	-0.0538533457
H	-3.9853652132	3.6412247227	-2.2353465937
H	-4.8995663347	2.1720227002	-1.9688206743
H	-1.259562432	-0.6244425491	-2.5170593065
C	-1.650803351	-2.8628672822	-0.7757289991
C	-2.9598623423	-3.4250681619	-0.2174447731
H	-3.0098578349	-4.5083105795	-0.3968388052
H	-3.8307614829	-2.9798677537	-0.7079081324
H	-3.0565402452	-3.2618019323	0.862249956
C	-1.5810019677	-3.1005956549	-2.3075889289
C	-1.7489004193	-4.568024843	-2.6879959882
O	-0.8620347926	-5.4060710972	-2.4781157417
N	-2.9404464327	-4.8626002255	-3.2620389067
H	-3.1327174757	-5.827835546	-3.5123165981
H	-3.6805470539	-4.1583506085	-3.3309032879
H	-2.3614202574	-2.5112373438	-2.8026827423
H	-0.6044240147	-2.7725164573	-2.6955865752
C	-0.386629674	-3.5310199861	-0.1245917598
H	-0.1134007922	-4.4080932596	-0.7316093098
C	-0.5675638504	-3.9912706531	1.3401973824
C	0.685047392	-4.6148712916	1.9733678163
C	0.5057703169	-4.760628129	3.4751807873
O	0.3897402975	-3.7707702551	4.2124870266
N	0.4697023194	-6.0217305171	3.9688279185
H	0.5603496864	-6.8357921547	3.3729235573
H	0.3462931061	-6.1555834702	4.9684543839
H	1.541761622	-3.9380195597	1.8375856227
H	0.9325900241	-5.5716153261	1.4904133505
H	-0.8676940178	-3.1448957235	1.9724999515
H	-1.3843730567	-4.7264599043	1.3727825196
C	2.6161797394	-3.9741876769	-0.6143254764
H	1.8751204793	-4.5251917475	-1.2074287606
H	3.5082950522	-3.8558905189	-1.2420574138
H	2.8995954252	-4.6120861353	0.2341120405
C	4.3907326583	-1.596185377	0.4053990244
C	4.9356321095	-2.8702979559	1.0596870626
H	5.0716972912	-3.6780509068	0.3317821763
H	4.293407582	-3.2424735751	1.8674473961
H	5.9249587377	-2.6524577643	1.487413108
C	4.5033579524	-0.3436546169	1.3339354823
H	5.4881252959	0.1288086013	1.217717304
C	4.2658072468	-0.5965970847	2.8446330809
C	2.9560164332	-1.2668364505	3.2764149398
C	1.7343086229	-0.3545452586	3.3390618115
O	1.8317005825	0.8797530161	3.2262263485
N	0.5589050787	-0.9932855747	3.5438198843
H	-0.2685360827	-0.4432301537	3.7714595007
H	0.5301401688	-2.0038727163	3.7608891142
H	2.7027540149	-2.1342344929	2.6491401916
H	3.0867675988	-1.6746352932	4.2929040943
H	5.1056457092	-1.2039137323	3.2124581908
H	4.3376091527	0.3765730558	3.3531244239
C	5.1992797228	-1.3650584408	-0.9270466796
C	5.3719362901	0.0833449031	-1.396749541
O	6.1690119815	0.8425525692	-0.8393670405
N	4.6423208139	0.4560947978	-2.4792439231
H	3.885410848	-0.1133799986	-2.8503114165
H	4.6996299215	1.423899791	-2.7798144502
H	6.2223273244	-1.7261821777	-0.749586974
H	4.760773898	-1.9896130133	-1.719735157
H	4.3802553066	2.3868202396	1.0825692549
C	2.6504873929	4.2119558177	-0.064291364
C	3.4894211948	4.9486174022	0.9818686988
H	4.5362959658	4.6170937635	0.9364430511
H	3.4854006436	6.0287784853	0.7765834754
H	3.1290685229	4.7911108873	2.0060009228
C	3.3278678274	4.3676007304	-1.4510557545
H	3.4103381141	5.4337240136	-1.7093311244
H	4.3376131229	3.9334271525	-1.4340609093
H	2.7466305607	3.8617882182	-2.2361422478
C	1.1616930552	4.6492587379	-0.176787551
H	1.0669926738	5.4168500151	-0.9591744399
C	0.5439201519	5.2333130659	1.1151246369
C	0.4537430521	4.2597487689	2.2984260747
C	-0.7996303739	3.3949287366	2.2867190824
O	-1.9233490741	3.9021559242	2.0811714399
N	-0.6099927649	2.091723356	2.5529384055
H	-1.4174924872	1.4843284441	2.7234139558
H	0.3257106977	1.7248741081	2.8103882507
H	1.3468395555	3.6251475488	2.384498308
H	0.3931808385	4.8456596475	3.2301242191
H	1.1396802364	6.1112631139	1.4025362478
H	-0.4691960565	5.604248308	0.9034079691
C	-1.4672133198	4.6030382343	-1.529658973
H	-0.7359737958	5.3774499734	-1.7893813678
H	-2.0687686026	4.9894980981	-0.6933446965
H	-2.1320659094	4.4919669804	-2.3911586895
C	1.3374640816	0.2997699762	-2.4094270339
C	1.3004143042	1.4295974185	-3.2352631242
C	1.6779960287	1.3360700868	-4.5814236228
C	2.0729357297	0.1129699068	-5.1281982143
C	2.0774672683	-1.0223636695	-4.3152400896
C	1.7097884368	-0.9302232346	-2.9637606619
H	1.7407978222	-1.8336070079	-2.3585678957
H	2.3643750484	-1.9936207103	-4.7236657227
H	2.3634203963	0.0431813388	-6.1770799456
H	1.6527010894	2.2331133057	-5.2039396806
H	0.9675903637	2.3943343526	-2.8544399301
