# Supplementary material for: Cryogenic Ion Vibrational Predissociation (CIVP) Spectroscopy of Aryl Cobinamides in the Gas Phase: How Good Are the Calculations for Vitamin B12 Derivatives?
Source: J Am Chem Soc. 2023 Sep 1;145(36):19561–70. doi: 10.1021/jacs.3c03001 (PMC10510309; doi:10.1021/jacs.3c03001)
Supplement: Supplementary file 2 — ja3c03001_si_002.zip [file ja3c03001_si_002.zip › SI/xyz structures/bp86-d3/cbi.xyz]

140
bp86-d3 reopt afetr crest
Co	-0.6640317241	-0.5313701264	-0.7094343008
N	-0.063494922	1.2200655097	-0.4924654214
C	-0.7053226756	2.3655755544	-0.4740982678
C	-2.1184150282	2.4664106036	-0.687957133
C	-2.915844261	1.348622349	-0.5995941328
N	-2.4528047129	0.0414442668	-0.4272929572
C	-3.5006656863	-0.8044566752	-0.2899092692
C	-3.4525502816	-2.1835982593	-0.4103849256
C	-2.320646785	-2.9133010229	-0.7134399044
N	-1.0718824574	-2.3854891911	-0.8375619954
C	-0.1502600454	-3.4073773866	-1.0200108787
C	1.1957444586	-3.2641914603	-1.297066718
C	1.7979860291	-1.967617173	-1.3722039883
N	1.1150763372	-0.8605265744	-1.1582345364
C	1.9227295048	0.3605856067	-1.4136245198
C	3.366042512	-0.1467565583	-1.3903965899
H	3.7044962699	-0.1478519363	-0.347836258
C	4.3954543421	0.6050741472	-2.2451968154
C	5.1253970581	1.7700621319	-1.5908380091
O	5.2066614745	2.8797369903	-2.1400791203
N	5.7104926985	1.5021528551	-0.4004721491
H	6.2509093693	2.2433968673	0.0351639989
H	5.6174500292	0.6039556843	0.0929160766
H	3.9562002525	0.9752913615	-3.180078349
H	5.1893164483	-0.1038629262	-2.5340685661
C	3.2379134766	-1.6541974423	-1.7974757378
C	3.3180146775	-1.8506475912	-3.3276244792
H	3.0462733963	-2.8774605421	-3.6047987025
H	4.3366506876	-1.6692551247	-3.6979227618
H	2.6328204875	-1.1729402011	-3.8567236294
C	4.3606870357	-2.4483168744	-1.0893505299
C	4.1203038604	-2.8007156071	0.3802665888
C	4.3259655285	-1.7042840801	1.4199325565
O	5.1409564631	-0.7698542658	1.2885175473
N	3.5930030942	-1.8901366476	2.5416144903
C	3.8053463902	-1.1267665134	3.7593715651
C	2.5297797729	-0.9661077911	4.5872047275
C	2.8090868941	-0.2984212513	5.9279043257
H	3.4818362879	-0.9151338434	6.5411788146
H	3.2844042594	0.6850550719	5.7854051562
H	1.8716530848	-0.1540204639	6.480300971
H	2.0698942864	-1.9543289323	4.7517735681
O	1.5211518096	-0.2297833668	3.8453638813
H	1.9572959623	0.5566998998	3.4683124587
H	4.2108153604	-0.1388409321	3.4826603385
H	4.572003456	-1.6132642368	4.3885387367
H	2.8898580845	-2.6554443233	2.529805253
H	3.1255173206	-3.2407307353	0.5332432653
H	4.8396995971	-3.5878820708	0.6654880981
H	4.5616181979	-3.3799105527	-1.6350322206
H	5.2882454887	-1.8565345127	-1.1724270066
H	1.6505673216	0.7237583508	-2.4178230618
C	1.4149910798	1.3902805178	-0.3746297329
C	1.8585445191	0.9710653634	1.0286659973
H	2.9409294796	1.099723639	1.1626305743
H	1.3316142409	1.578289486	1.7773292227
H	1.6140180474	-0.0843138064	1.199013365
C	1.6198947506	2.9265942919	-0.6490190215
C	2.7985266701	3.5506599309	0.1011282908
H	2.7762889117	3.3412638359	1.1763411303
H	2.7885701396	4.6424614082	-0.0269257972
H	3.7551418345	3.195270663	-0.2909177312
C	1.7893528483	3.1807721448	-2.1711946154
C	1.9885562922	4.65957154	-2.496220797
O	1.0679792852	5.4823325909	-2.4067220119
N	3.2477683315	4.9820182131	-2.8810369545
H	3.4585227086	5.9585373046	-3.0642934505
H	4.0115761618	4.3021284847	-2.8135402896
H	2.6511740623	2.6158608789	-2.5445715512
H	0.8924826177	2.8408930914	-2.711650691
C	0.2296127871	3.5275360203	-0.2254433826
H	0.0264891788	4.3683352896	-0.9060436682
C	0.1473822054	4.0749825806	1.2219903796
C	-0.9179670398	5.1479416599	1.472183108
C	-2.2408546346	4.6409195215	2.0266688711
O	-2.3901495375	3.519841761	2.5256622384
N	-3.2679159116	5.5313374078	1.9818518427
H	-3.1391684074	6.4757604995	1.636170685
H	-4.135342122	5.3023145613	2.4571535749
H	-1.0923504604	5.7513147294	0.5674868313
H	-0.5409811622	5.8555223418	2.2313637777
H	0.0035100553	3.2599113385	1.9471860699
H	1.1162358774	4.5339345463	1.4496579264
C	2.0209127051	-4.5133756712	-1.5176218926
H	2.8683935165	-4.330562959	-2.1837080714
H	1.4208754769	-5.3059365224	-1.9802457423
H	2.4225501829	-4.916120116	-0.5750571437
C	-0.832938281	-4.7471207764	-0.8099961959
H	-0.5042493689	-5.4808368237	-1.560206923
C	-0.5049721069	-5.3373014999	0.581797405
C	-0.7687405046	-4.4069083514	1.7739227047
C	0.3594681239	-3.4210381361	2.0456406213
O	1.5460280447	-3.8073991997	2.0954055754
N	-0.016383742	-2.1460966896	2.2631981608
H	0.6699266333	-1.4895375262	2.6507502125
H	-1.0208964969	-1.9041275277	2.3773322099
H	-1.7217922099	-3.8674665428	1.6820258865
H	-0.8414671606	-5.0222420202	2.6856749385
H	-1.0847346429	-6.2635770615	0.7025093463
H	0.5549179223	-5.6280588916	0.6104388659
C	-2.3267619613	-4.3939876233	-1.0490220199
C	-3.3449674463	-5.2300401124	-0.2713384133
H	-3.2577688629	-5.1054584253	0.8150097694
H	-4.3694792175	-4.954900895	-0.5605428968
H	-3.2203162576	-6.2965024759	-0.5085146973
C	-2.629021639	-4.5112566964	-2.5646335709
H	-3.6349679185	-4.1264094356	-2.7854371646
H	-1.9017899834	-3.9402837472	-3.1599360562
H	-2.5852549336	-5.5655539053	-2.8757992999
H	-4.3922703158	-2.7233735813	-0.304390892
C	-4.765034261	-0.0416309056	-0.0360011877
H	-5.6256851494	-0.5351593007	-0.5141431699
C	-5.0577276948	0.0198378617	1.4844742389
C	-4.0174950325	0.7124518416	2.3694587828
C	-2.7150411635	-0.0414014123	2.6029856204
O	-2.6648244487	-1.2832278698	2.6330194598
N	-1.6417053204	0.7515698882	2.8327046872
H	-0.780768094	0.3458339543	3.1921152107
H	-1.7342779329	1.7715891734	2.7803833159
H	-3.7826509932	1.7279307794	2.0276570019
H	-4.4570451149	0.8374861894	3.3744288617
H	-6.0261078627	0.5216105934	1.6297340854
H	-5.1837422412	-1.0158560549	1.8357623657
C	-4.4439810658	1.306543256	-0.7505948104
C	-5.2575069395	2.479421222	-0.185388308
H	-6.3074808936	2.1707271455	-0.0737375411
H	-5.2455624923	3.3466806961	-0.8541678072
H	-4.8941339656	2.80490289	0.7966602906
C	-4.805307507	1.1843673253	-2.271302208
C	-4.0531807234	0.1188520331	-3.0692961252
O	-2.8518505127	0.205092531	-3.3158305977
N	-4.8112339378	-0.9346893105	-3.5020684489
H	-5.8208110498	-0.9392291534	-3.4211501245
H	-4.3727409375	-1.6147803937	-4.1158998795
H	-5.8954944528	1.0421687708	-2.3405123643
H	-4.5703849774	2.1416052713	-2.7584201764
C	-2.6738413346	3.8032792999	-1.1274992911
H	-3.2254604222	4.3366728128	-0.3414989533
H	-1.8680910664	4.4572585223	-1.4803239405
H	-3.3570602321	3.6765081995	-1.9769834313
