# Supplementary material for: Cryogenic Ion Vibrational Predissociation (CIVP) Spectroscopy of Aryl Cobinamides in the Gas Phase: How Good Are the Calculations for Vitamin B12 Derivatives?
Source: J Am Chem Soc. 2023 Sep 1;145(36):19561–70. doi: 10.1021/jacs.3c03001 (PMC10510309; doi:10.1021/jacs.3c03001)
Supplement: Supplementary file 2 — ja3c03001_si_002.zip [file ja3c03001_si_002.zip › SI/xyz structures/bp86-d3/etph.xyz]

17
C8H9
C       -0.243277000     -2.318141000      0.000000000
C       -0.245148000     -1.689008000      1.224431000
C       -0.245148000     -1.689008000     -1.224431000
C       -0.245148000     -0.282800000      1.208945000
C       -0.245148000     -0.282800000     -1.208945000
C       -0.244026000      0.430069000      0.000000000
H       -0.251374000     -2.238131000      2.168251000
H       -0.251374000     -2.238131000     -2.168251000
H       -0.250514000      0.263338000      2.156996000
H       -0.250514000      0.263338000     -2.156996000
C       -0.189590000      1.940861000      0.000000000
H       -0.722817000      2.327092000     -0.883393000
H       -0.722817000      2.327092000      0.883393000
C        1.253680000      2.471773000      0.000000000
H        1.799918000      2.118951000     -0.887333000
H        1.799918000      2.118951000      0.887333000
H        1.272413000      3.571824000      0.000000000
