# Supplementary material for: Cryogenic Ion Vibrational Predissociation (CIVP) Spectroscopy of Aryl Cobinamides in the Gas Phase: How Good Are the Calculations for Vitamin B12 Derivatives?
Source: J Am Chem Soc. 2023 Sep 1;145(36):19561–70. doi: 10.1021/jacs.3c03001 (PMC10510309; doi:10.1021/jacs.3c03001)
Supplement: Supplementary file 2 — ja3c03001_si_002.zip [file ja3c03001_si_002.zip › SI/xyz structures/bp86-d3/ph.xyz]

6        0.000000000      0.000000000      1.397740000
6        0.000000000      1.227594000      0.774133000
6        0.000000000     -1.227594000      0.774133000
6        0.000000000      1.215664000     -0.633457000
6        0.000000000     -1.215664000     -0.633457000
6        0.000000000      0.000000000     -1.325395000
1        0.000000000      2.168651000      1.327870000
1        0.000000000     -2.168651000      1.327870000
1        0.000000000      2.161404000     -1.180657000
1        0.000000000     -2.161404000     -1.180657000
1        0.000000000      0.000000000     -2.416609000
